# Supplementary material for: Shape-recovery of implanted shape-memory devices remotely triggered via image-guided ultrasound heating
Source: Nat Commun. 2024 Feb 6;15:1123. doi: 10.1038/s41467-024-45437-2 (PMC10847440; doi:10.1038/s41467-024-45437-2)
Supplement: Supplementary file 9 — Source data [file 41467_2024_45437_MOESM9_ESM.xlsx]

## Sheet: Figure 2c
	PSD
2THETA	Non-stretched	Along stretch direction	90 to strecth direction
10	-35	-43	-41
10.02	-47	-32	-40
10.04	-5	-43	-20
10.0601	-1	29	-32
10.0801	-5	-13	2
10.1001	-63	5	34
10.1201	14	5	72
10.1401	-2	-42	31
10.1602	37	-50	22
10.1802	-7	51	-15
10.2002	-71	5	79
10.2202	5	-23	-48
10.2402	-22	-37	71
10.2603	71	93	24
10.2803	-43	3	9
10.3003	-4	23	-38
10.3203	19	-57	-37
10.3404	-22	103	-16
10.3604	21	-53	-26
10.3804	47	61	-40
10.4004	12	69	40
10.4204	9	-79	41
10.4405	-11	135	64
10.4605	-33	123	-16
10.4805	27	83	-6
10.5005	-12	209	33
10.5205	-10	-3	-19
10.5406	8	27	-10
10.5606	15	53	-28
10.5806	-24	67	33
10.6006	27	9	74
10.6206	-13	49	24
10.6407	24	95	51
10.6607	10	55	56
10.6807	69	75	8
10.7007	-42	37	-81
10.7207	-27	99	27
10.7408	44	147	-16
10.7608	-5	125	41
10.7808	-2	141	-42
10.8008	-3	65	-29
10.8208	-16	73	-8
10.8409	-6	39	37
10.8609	-32	-40	-29
10.8809	-2	98	17
10.9009	11	96	-6
10.921	-5	136	25
10.941	53	138	33
10.961	-4	86	62
10.981	-4	168	21
11.001	-3	122	-52
11.0211	-17	47	-12
11.0411	17	13	-45
11.0611	11	-25	9
11.0811	54	75	-13
11.1011	-21	29	-26
11.1212	32	15	50
11.1412	-6	145	-6
11.1612	-11	32	14
11.1812	22	112	-14
11.2012	-31	74	-20
11.2213	34	120	5
11.2413	-37	2	-51
11.2613	3	31	8
11.2813	-32	77	20
11.3013	-27	131	79
11.3214	22	117	-6
11.3414	50	57	33
11.3614	13	114	11
11.3814	-26	-82	-28
11.4014	-24	128	29
11.4215	11	136	-22
11.4415	43	17	57
11.4615	38	-87	25
11.4815	52	147	12
11.5016	1	33	41
11.5216	7	94	26
11.5416	44	50	67
11.5616	23	64	1
11.5816	-24	40	-32
11.6017	11	85	-20
11.6217	-32	13	-7
11.6417	20	47	80
11.6617	61	78	35
11.6817	7	66	54
11.7018	66	40	29
11.7218	-18	31	-20
11.7418	5	9	33
11.7618	75	63	-19
11.7818	13	172	-39
11.8019	59	178	19
11.8219	21	170	26
11.8419	-17	-29	43
11.8619	-31	-35	35
11.8819	15	133	52
11.902	111	16	29
11.922	44	146	-15
11.942	8	80	37
11.962	46	41	8
11.982	-19	91	2
12.0021	112	106	32
12.0221	18	70	15
12.0421	62	16	-29
12.0621	-11	63	70
12.0822	-19	7	1
12.1022	61	36	56
12.1222	22	100	-18
12.1422	16	-17	47
12.1622	30	-33	20
12.1823	28	-5	51
12.2023	30	84	24
12.2223	22	18	54
12.2423	-20	-3	14
12.2623	44	-31	20
12.2824	-37	20	-32
12.3024	-1	134	-26
12.3224	-9	27	21
12.3424	76	107	37
12.3624	30	86	30
12.3825	-1	48	-14
12.4025	-31	45	38
12.4225	2	101	-23
12.4425	-6	-8	36
12.4625	-62	132	-26
12.4826	19	-37	7
12.5026	18	31	13
12.5226	16	54	41
12.5426	15	66	-15
12.5626	22	65	25
12.5827	3	-15	46
12.6027	67	38	-16
12.6227	43	122	3
12.6427	-36	63	-21
12.6628	-24	42	-6
12.6828	15	62	-6
12.7028	-28	-17	19
12.7228	-30	7	15
12.7428	33	148	20
12.7629	-13	80	-34
12.7829	11	51	26
12.8029	87	64	-8
12.8229	60	84	-26
12.8429	13	-163	18
12.863	14	79	29
12.883	17	26	-68
12.903	-20	-39	21
12.923	6	-27	10
12.943	-53	68	16
12.9631	-5	-19	-29
12.9831	6	17	63
13.0031	5	50	-18
13.0231	4	-57	-11
13.0431	-24	95	11
13.0632	80	104	18
13.0832	100	105	-14
13.1032	46	-55	19
13.1232	30	84	26
13.1432	6	-19	7
13.1633	9	33	13
13.1833	49	100	-33
13.2033	28	101	-3
13.2233	-29	-9	-40
13.2434	29	80	3
13.2634	-54	81	24
13.2834	-22	60	-19
13.3034	-7	-26	17
13.3234	50	-41	-24
13.3435	-40	-26	8
13.3635	-13	96	-21
13.3835	-32	61	28
13.4035	2	-10	-9
13.4235	27	70	-13
13.4436	14	-75	47
13.4636	13	3	-13
13.4836	15	148	75
13.5036	2	43	27
13.5236	-40	-95	5
13.5437	57	-26	-31
13.5637	27	-49	-62
13.5837	-21	73	53
13.6037	5	-4	1
13.6237	-23	60	-16
13.6438	28	69	-12
13.6638	-66	47	14
13.6838	50	-4	-26
13.7038	-47	21	-80
13.7239	4	57	59
13.7439	-14	-4	1
13.7639	-12	-36	-17
13.7839	31	71	-38
13.8039	1	43	37
13.824	-16	118	18
13.844	45	52	-65
13.864	18	-47	2
13.884	-20	-25	49
13.904	-13	-42	31
13.9241	1	90	12
13.9441	-20	3	3
13.9641	15	79	-8
13.9841	12	18	23
14.0041	6	14	10
14.0242	-40	17	17
14.0442	54	31	-17
14.0642	47	-36	-14
14.0842	21	64	33
14.1042	16	31	20
14.1243	17	33	1
14.1443	-15	74	4
14.1643	3	84	-11
14.1843	-26	9	-10
14.2043	28	-95	-16
14.2244	-30	77	1
14.2444	-5	20	-10
14.2644	50	-72	-7
14.2844	-31	67	32
14.3045	0	-41	47
14.3245	54	5	23
14.3445	32	-6	-49
14.3645	14	-36	-23
14.3845	-21	37	-14
14.4046	12	95	31
14.4246	14	43	29
14.4446	59	72	-17
14.4646	-38	-6	-6
14.4846	-32	33	-25
14.5047	19	97	19
14.5247	6	39	35
14.5447	-6	-30	-19
14.5647	-12	58	58
14.5847	53	62	0
14.6048	59	99	-7
14.6248	-3	-31	31
14.6448	35	1	25
14.6648	-21	30	13
14.6848	19	2	37
14.7049	13	130	26
14.7249	48	-12	-32
14.7449	7	85	-6
14.7649	9	155	5
14.7849	11	-31	16
14.805	4	84	2
14.825	17	-88	10
14.845	-44	50	-8
14.865	6	-56	1
14.8851	21	19	-32
14.9051	45	49	2
14.9251	47	-93	28
14.9451	-4	-41	38
14.9651	25	66	76
14.9852	25	-21	18
15.0052	54	-28	1
15.0252	41	45	-29
15.0452	40	164	13
15.0652	23	53	-12
15.0853	37	-2	8
15.1053	112	17	-3
15.1253	40	-60	-17
15.1453	30	33	-68
15.1653	104	28	57
15.1854	118	63	3
15.2054	110	62	-43
15.2254	133	119	-3
15.2454	42	95	9
15.2654	95	-16	45
15.2855	21	113	-15
15.3055	113	28	25
15.3255	104	137	-26
15.3455	74	-124	-27
15.3655	85	107	-6
15.3856	124	108	34
15.4056	12	48	99
15.4256	138	37	-58
15.4456	122	100	19
15.4657	87	81	8
15.4857	99	66	-10
15.5057	119	55	33
15.5257	58	60	39
15.5457	75	138	27
15.5658	154	51	31
15.5858	81	126	18
15.6058	42	7	-10
15.6258	158	-6	-20
15.6458	119	184	-30
15.6659	151	37	51
15.6859	82	50	22
15.7059	138	23	49
15.7259	152	108	16
15.7459	119	-20	-33
15.766	170	163	-3
15.786	174	76	7
15.806	110	107	21
15.826	140	-33	3
15.846	167	82	-49
15.8661	131	151	5
15.8861	160	30	53
15.9061	135	16	25
15.9261	115	111	-41
15.9461	152	-28	36
15.9662	135	58	17
15.9862	88	203	-32
16.0062	183	60	9
16.0262	183	71	21
16.0463	203	87	26
16.0663	188	176	26
16.0863	144	95	24
16.1063	157	127	11
16.1263	134	100	-66
16.1464	112	113	8
16.1664	193	81	53
16.1864	151	134	5
16.2064	133	53	-5
16.2264	210	-37	-44
16.2465	155	216	6
16.2665	176	37	49
16.2865	132	83	-4
16.3065	202	166	-11
16.3265	129	130	-6
16.3466	151	81	61
16.3666	193	68	-21
16.3866	156	100	-47
16.4066	155	75	68
16.4266	149	61	19
16.4467	200	240	49
16.4667	133	-31	69
16.4867	230	151	1
16.5067	198	38	29
16.5267	220	28	40
16.5468	190	223	32
16.5668	199	157	0
16.5868	193	126	82
16.6068	189	75	37
16.6269	138	181	1
16.6469	271	62	14
16.6669	226	40	31
16.6869	212	107	53
16.7069	207	111	-26
16.727	229	148	-34
16.747	272	56	-5
16.767	247	81	3
16.787	271	115	63
16.807	235	132	-7
16.8271	216	144	20
16.8471	269	131	9
16.8671	274	55	-23
16.8871	246	72	39
16.9071	267	106	0
16.9272	235	181	0
16.9472	259	119	-8
16.9672	239	177	73
16.9872	312	226	58
17.0072	270	42	23
17.0273	287	83	-16
17.0473	294	287	28
17.0673	301	-26	42
17.0873	365	94	11
17.1073	355	170	55
17.1274	275	149	-14
17.1474	383	87	57
17.1674	327	12	29
17.1874	271	152	23
17.2075	232	147	33
17.2275	302	123	37
17.2475	275	131	66
17.2675	271	124	-2
17.2875	256	148	33
17.3076	352	104	39
17.3276	290	47	24
17.3476	326	113	35
17.3676	336	91	39
17.3876	330	122	27
17.4077	315	46	60
17.4277	371	218	0
17.4477	272	117	-95
17.4677	386	151	0
17.4877	369	101	70
17.5078	315	96	66
17.5278	372	228	87
17.5478	394	112	4
17.5678	338	129	38
17.5878	307	79	91
17.6079	445	151	51
17.6279	444	66	115
17.6479	448	50	38
17.6679	398	102	91
17.6879	416	74	62
17.708	436	155	88
17.728	443	135	80
17.748	341	153	65
17.768	379	89	28
17.7881	460	-20	-8
17.8081	458	80	16
17.8281	449	130	77
17.8481	506	94	109
17.8681	499	48	106
17.8882	510	-27	89
17.9082	498	71	139
17.9282	436	125	43
17.9482	486	37	102
17.9682	493	102	100
17.9883	486	126	61
18.0083	487	192	95
18.0283	520	30	91
18.0483	493	110	136
18.0683	530	12	152
18.0884	519	111	126
18.1084	514	173	137
18.1284	518	167	70
18.1484	515	11	166
18.1684	555	151	121
18.1885	641	133	28
18.2085	622	155	181
18.2285	587	-8	120
18.2485	544	184	162
18.2685	599	-8	107
18.2886	575	58	169
18.3086	600	138	163
18.3286	506	104	102
18.3486	615	8	139
18.3687	623	52	119
18.3887	528	112	195
18.4087	667	18	202
18.4287	637	3	155
18.4487	616	65	213
18.4688	664	25	132
18.4888	646	141	139
18.5088	697	99	151
18.5288	684	167	102
18.5488	567	87	197
18.5689	607	115	69
18.5889	773	69	268
18.6089	749	33	219
18.6289	779	27	127
18.6489	698	37	124
18.669	688	157	247
18.689	638	121	194
18.709	778	95	254
18.729	743	81	255
18.749	721	277	288
18.7691	758	137	191
18.7891	762	137	259
18.8091	700	73	222
18.8291	814	79	247
18.8491	782	31	316
18.8692	745	45	219
18.8892	812	57	185
18.9092	828	27	190
18.9292	730	49	347
18.9493	754	155	240
18.9693	782	143	185
18.9893	726	220	274
19.0093	810	132	352
19.0293	844	14	261
19.0494	895	98	224
19.0694	783	10	297
19.0894	851	90	282
19.1094	895	156	401
19.1294	809	58	198
19.1495	830	94	231
19.1695	895	106	324
19.1895	955	-7	301
19.2095	842	195	372
19.2295	876	-1	310
19.2496	872	133	289
19.2696	851	93	510
19.2896	836	-3	357
19.3096	860	175	520
19.3296	824	160	307
19.3497	934	38	442
19.3697	920	196	309
19.3897	904	-36	486
19.4097	862	94	365
19.4297	857	60	458
19.4498	875	5	463
19.4698	901	53	474
19.4898	973	-23	478
19.5098	995	185	495
19.5299	922	63	404
19.5499	997	72	497
19.5699	1050	118	502
19.5899	1030	88	463
19.6099	1047	198	484
19.63	1004	-73	463
19.65	1038	49	502
19.67	1004	181	589
19.69	974	55	536
19.71	1020	122	630
19.7301	1033	32	585
19.7501	980	100	600
19.7701	1055	102	607
19.7901	1014	129	582
19.8101	1049	159	593
19.8302	1057	179	691
19.8502	1070	206	584
19.8702	1129	8	573
19.8902	1112	158	690
19.9102	1020	80	601
19.9303	1111	73	699
19.9503	1182	47	788
19.9703	1069	127	741
19.9903	1099	166	734
20.0103	1034	256	668
20.0304	1091	186	779
20.0504	1059	181	912
20.0704	1210	71	747
20.0904	1152	-16	787
20.1105	1159	64	946
20.1305	1155	82	843
20.1505	1200	179	873
20.1705	1119	65	912
20.1905	1101	165	847
20.2106	1139	36	865
20.2306	1130	94	970
20.2506	1069	127	983
20.2706	1235	117	975
20.2906	1210	143	1126
20.3107	1208	170	1009
20.3307	1080	40	929
20.3507	1145	121	1122
20.3707	1137	141	1000
20.3907	1239	240	973
20.4108	1112	210	1052
20.4308	1126	260	1164
20.4508	1226	157	981
20.4708	1110	339	1343
20.4908	1220	102	1346
20.5109	1097	52	1252
20.5309	1260	283	1375
20.5509	1217	307	1308
20.5709	1131	256	1374
20.591	1196	324	1455
20.611	1164	315	1483
20.631	1189	369	1582
20.651	1216	268	1664
20.671	1155	352	1745
20.6911	1264	261	1679
20.7111	1251	329	1792
20.7311	1155	402	1918
20.7511	1196	324	1992
20.7711	1208	503	1979
20.7912	1240	383	2177
20.8112	1225	378	2240
20.8312	1250	470	2450
20.8512	1305	405	2485
20.8712	1305	512	2527
20.8913	1243	506	2627
20.9113	1276	621	2906
20.9313	1252	671	2888
20.9513	1271	642	3029
20.9713	1334	760	3189
20.9914	1253	635	3495
21.0114	1320	754	3616
21.0314	1444	756	3820
21.0514	1354	825	3884
21.0714	1410	1045	4175
21.0915	1428	946	4275
21.1115	1570	1073	4405
21.1315	1571	1019	4862
21.1515	1532	1174	5086
21.1716	1587	1323	5206
21.1916	1720	1337	5676
21.2116	1668	1378	5975
21.2316	1773	1599	5973
21.2516	1899	1497	6327
21.2717	2016	1616	6551
21.2917	2047	1943	6790
21.3117	2128	1827	7082
21.3317	2229	1900	7234
21.3517	2203	1999	7406
21.3718	2143	2139	7603
21.3918	2391	2142	7765
21.4118	2094	2367	7995
21.4318	2161	2285	8013
21.4518	2109	2210	7981
21.4719	2142	2391	8214
21.4919	1976	2400	7994
21.5119	1983	2328	7932
21.5319	1807	2263	7848
21.5519	1781	2180	8094
21.572	1748	2276	8166
21.592	1657	2105	7650
21.612	1571	2208	7628
21.632	1538	2189	7513
21.652	1466	2089	7363
21.6721	1445	2024	7267
21.6921	1456	1935	7211
21.7121	1380	1904	6885
21.7321	1348	2119	6637
21.7522	1295	1881	6589
21.7722	1341	1854	6233
21.7922	1282	1767	5945
21.8122	1218	1598	5833
21.8322	1293	1589	5659
21.8523	1282	1473	5453
21.8723	1306	1440	5231
21.8923	1214	1457	4975
21.9123	1249	1516	4849
21.9323	1268	1549	4513
21.9524	1095	1428	4235
21.9724	1217	1180	4203
21.9924	1239	1255	4013
22.0124	1144	1128	3835
22.0324	1148	1099	3741
22.0525	1079	946	3651
22.0725	1145	971	3493
22.0925	1095	1060	3271
22.1125	1143	992	3261
22.1325	1155	789	3157
22.1526	1118	898	2921
22.1726	1087	851	2702
22.1926	1023	930	2814
22.2126	1035	803	2672
22.2326	1059	694	2740
22.2527	1027	743	2450
22.2727	1076	882	2392
22.2927	1031	765	2296
22.3127	944	702	2298
22.3328	965	775	2131
22.3528	966	801	2131
22.3728	960	714	2075
22.3928	958	753	2141
22.4128	913	852	1925
22.4329	917	727	1968
22.4529	921	648	1866
22.4729	980	675	1822
22.4929	865	502	1784
22.5129	898	599	1735
22.533	924	698	1697
22.553	923	679	1755
22.573	850	514	1669
22.593	981	633	1554
22.613	842	492	1668
22.6331	884	617	1658
22.6531	933	666	1674
22.6731	886	739	1635
22.6931	840	692	1571
22.7131	842	561	1511
22.7332	811	646	1370
22.7532	861	528	1666
22.7732	828	687	1526
22.7932	816	528	1555
22.8132	829	557	1359
22.8333	827	722	1609
22.8533	780	627	1422
22.8733	875	642	1552
22.8933	849	603	1561
22.9134	815	634	1569
22.9334	829	719	1555
22.9534	869	716	1652
22.9734	825	625	1482
22.9934	834	661	1541
23.0135	835	730	1567
23.0335	808	777	1654
23.0535	721	724	1734
23.0735	784	765	1700
23.0935	805	696	1587
23.1136	779	881	1603
23.1336	818	896	1600
23.1536	786	868	1912
23.1736	780	1003	1929
23.1936	845	896	1803
23.2137	828	1001	1930
23.2337	840	940	1928
23.2537	862	1005	2151
23.2737	849	923	1854
23.2937	885	1106	2124
23.3138	936	1025	2181
23.3338	961	1078	2345
23.3538	934	1083	2348
23.3738	901	1175	2326
23.3938	979	1312	2483
23.4139	885	1275	2618
23.4339	966	1334	2554
23.4539	985	1430	2495
23.4739	969	1429	2667
23.494	1091	1492	2736
23.514	1112	1547	2825
23.534	1065	1437	2911
23.554	1123	1576	2964
23.574	1072	1667	3151
23.5941	1080	1672	2961
23.6141	1120	1712	3304
23.6341	1037	1695	3253
23.6541	1137	1832	3253
23.6741	1065	1787	3338
23.6942	1064	1901	3399
23.7142	1024	2064	3403
23.7342	997	1801	3356
23.7542	974	2055	3437
23.7742	1013	2106	3500
23.7943	954	2007	3462
23.8143	962	1943	3433
23.8343	838	1952	3600
23.8543	876	2179	3649
23.8743	945	2099	3493
23.8944	843	2044	3442
23.9144	818	2131	3579
23.9344	804	2135	3388
23.9544	812	1990	3271
23.9744	763	2093	3357
23.9945	741	2051	3232
24.0145	757	1914	3237
24.0345	708	2022	3104
24.0545	734	1833	3099
24.0746	759	1932	2964
24.0946	679	1854	2888
24.1146	690	1779	2833
24.1346	686	1621	2736
24.1546	617	1774	2691
24.1747	651	1621	2628
24.1947	703	1613	2609
24.2147	620	1618	2458
24.2347	603	1572	2429
24.2547	605	1413	2464
24.2748	608	1297	2257
24.2948	625	1534	2197
24.3148	560	1505	2222
24.3348	608	1329	1981
24.3548	494	1258	2106
24.3749	582	1246	1797
24.3949	483	1147	1826
24.4149	583	1213	1805
24.4349	571	1102	1572
24.4549	544	1046	1775
24.475	534	985	1594
24.495	552	969	1491
24.515	514	862	1418
24.535	527	1010	1279
24.555	449	827	1198
24.5751	455	811	1394
24.5951	488	772	1289
24.6151	435	604	1102
24.6351	439	749	1185
24.6552	506	689	1132
24.6752	425	749	1115
24.6952	447	728	978
24.7152	444	650	957
24.7352	318	615	880
24.7553	409	663	763
24.7753	392	550	832
24.7953	444	600	688
24.8153	349	504	659
24.8353	350	555	734
24.8554	371	449	729
24.8754	335	488	676
24.8954	367	520	629
24.9154	341	404	617
24.9354	305	473	558
24.9555	383	361	525
24.9755	276	486	544
24.9955	381	328	367
25.0155	363	346	517
25.0355	308	355	544
25.0556	342	383	609
25.0756	278	215	406
25.0956	280	292	356
25.1156	298	280	377
25.1356	293	256	268
25.1557	293	229	311
25.1757	342	293	323
25.1957	261	191	416
25.2157	263	262	417
25.2358	292	188	329
25.2558	328	152	342
25.2758	319	193	265
25.2958	323	223	127
25.3158	273	225	298
25.3359	226	107	117
25.3559	253	210	323
25.3759	308	264	182
25.3959	242	116	217
25.4159	279	186	295
25.436	193	275	82
25.456	240	51	170
25.476	208	185	159
25.496	224	83	246
25.516	190	194	292
25.5361	244	94	131
25.5561	197	234	139
25.5761	189	170	240
25.5961	235	93	122
25.6161	186	75	205
25.6362	135	81	91
25.6562	136	139	146
25.6762	200	75	130
25.6962	164	4	91
25.7162	213	26	163
25.7363	165	152	118
25.7563	111	66	142
25.7763	165	12	129
25.7963	118	-16	105
25.8164	210	-33	88
25.8364	125	141	14
25.8564	106	45	141
25.8764	186	99	123
25.8964	84	87	168
25.9165	108	159	146
25.9365	146	133	0
25.9565	110	41	5
25.9765	115	98	131
25.9965	171	108	60
26.0166	102	136	120
26.0366	77	44	56
26.0566	91	24	61
26.0766	132	154	63
26.0966	137	124	9
26.1167	61	44	124
26.1367	116	162	64
26.1567	86	92	-28
26.1767	98	32	57
26.1967	85	76	5
26.2168	100	57	95
26.2368	116	127	78
26.2568	74	113	0
26.2768	85	-9	38
26.2968	89	-15	59
26.3169	42	103	-3
26.3369	104	51	49
26.3569	72	93	127
26.3769	89	67	68
26.397	32	59	160
26.417	66	125	116
26.437	54	35	-14
26.457	7	53	-34
26.477	64	115	-47
26.4971	-4	71	72
26.5171	28	119	-3
26.5371	90	121	71
26.5571	88	219	80
26.5771	0	-9	13
26.5972	13	102	13
26.6172	16	10	52
26.6372	43	20	87
26.6572	44	56	41
26.6772	33	72	32
26.6973	27	60	63
26.7173	64	28	-13
26.7373	21	30	56
26.7573	18	174	-29
26.7773	36	-76	45
26.7974	61	40	50
26.8174	48	0	29
26.8374	-1	18	105
26.8574	25	65	90
26.8775	41	-11	122
26.8975	-33	97	15
26.9175	27	171	-8
26.9375	13	33	60
26.9575	-22	37	69
26.9776	2	103	27
26.9976	35	-24	-8
27.0176	64	-80	6
27.0376	47	88	-29
27.0576	56	6	-23
27.0777	-13	58	98
27.0977	7	14	-2
27.1177	15	-19	31
27.1377	38	7	-29
27.1577	-1	-19	48
27.1778	9	95	36
27.1978	-16	47	-77
27.2178	47	72	49
27.2378	35	74	-4
27.2578	-13	104	8
27.2779	9	104	-42
27.2979	1	84	-7
27.3179	41	53	34
27.3379	33	21	-36
27.3579	33	101	77
27.378	5	99	45
27.398	-23	44	-44
27.418	82	26	24
27.438	-5	8	11
27.4581	-6	33	97
27.4781	-32	-29	48
27.4981	6	17	76
27.5181	15	29	31
27.5381	9	6	-5
27.5582	0	34	5
27.5782	-12	36	62
27.5982	62	35	-6
27.6182	-50	143	53
27.6382	34	79	11
27.6583	-3	2	-58
27.6783	16	-8	50
27.6983	7	28	-102
27.7183	53	35	1
27.7383	5	-7	61
27.7584	-7	35	-17
27.7784	-2	20	54
27.7984	-64	20	14
27.8184	33	-12	-29
27.8384	9	41	101
27.8585	-10	49	-31
27.8785	-12	167	76
27.8985	-11	48	2
27.9185	3	22	34
27.9385	-7	143	-2
27.9586	4	93	-33
27.9786	14	49	-2
27.9986	-4	-10	17
28.0186	-1	44	-36
28.0387	-25	-35	47
28.0587	-60	-46	-42
28.0787	37	47	41
28.0987	-26	121	-18
28.1187	68	90	-23
28.1388	10	19	-8
28.1588	26	68	37
28.1788	-20	99	3
28.1988	-15	66	-18
28.2188	-26	95	97
28.2389	9	96	-72
28.2589	14	21	-3
28.2789	33	64	30
28.2989	41	-9	39
28.3189	27	2	38
28.339	15	125	3
28.359	11	18	-33
28.379	-16	-1	64
28.399	14	62	-27
28.419	-24	67	42
28.4391	1	-24	-15
28.4591	17	117	16
28.4791	-7	98	-36
28.4991	-16	105	-16
28.5191	11	74	41
28.5392	-5	31	90
28.5592	-12	-8	7
28.5792	18	102	31
28.5992	9	-17	-10
28.6193	85	84	19
28.6393	-16	27	64
28.6593	-26	74	-51
28.6793	16	55	64
28.6993	-6	28	23
28.7194	7	117	25
28.7394	-11	52	28
28.7594	28	25	61
28.7794	-21	-64	54
28.7994	-12	68	-21
28.8195	-26	77	56
28.8395	12	12	19
28.8595	34	67	2
28.8795	-32	40	43
28.8995	47	-13	12
28.9196	-3	28	33
28.9396	59	30	11
28.9596	-6	65	130
28.9796	-52	18	-5
28.9996	32	105	-16
29.0197	-14	98	29
29.0397	-2	117	36
29.0597	15	65	67
29.0797	-17	126	-16
29.0997	-23	81	147
29.1198	3	42	-24
29.1398	0	71	-7
29.1598	-25	57	10
29.1798	-6	24	78
29.1999	24	137	25
29.2199	8	102	8
29.2399	31	31	95
29.2599	21	79	80
29.2799	-25	106	71
29.3	-23	225	30
29.32	51	184	-3
29.34	47	78	116
29.36	-53	89	53
29.38	0	174	34
29.4001	35	176	18
29.4201	42	73	145
29.4401	-4	146	92
29.4601	38	125	-13
29.4801	6	155	58
29.5002	1	164	45
29.5202	-10	133	123
29.5402	13	237	126
29.5602	17	190	87
29.5802	19	169	12
29.6003	22	201	133
29.6203	15	184	47
29.6403	79	157	70
29.6603	-45	253	73
29.6803	83	210	172
29.7004	48	311	128
29.7204	74	93	177
29.7404	36	180	142
29.7604	15	245	155
29.7805	-6	265	53
29.8005	30	222	160
29.8205	-51	200	119
29.8405	11	187	111
29.8605	53	290	166
29.8806	-35	184	211
29.9006	31	229	25
29.9206	4	285	72
29.9406	10	334	133
29.9606	-8	207	97
29.9807	25	215	70
30.0007	23	228	127
30.0207	61	314	107
30.0407	28	299	212
30.0607	-9	207	183
30.0808	4	236	229
30.1008	8	239	118
30.1208	-9	197	168
30.1408	11	206	69
30.1608	23	228	129
30.1809	41	207	52
30.2009	54	269	99
30.2209	-18	222	111
30.2409	42	244	134
30.2609	3	241	128
30.281	31	199	161
30.301	6	136	131
30.321	59	162	110
30.341	0	179	108
30.3611	-31	197	87
30.3811	16	126	55
30.4011	31	144	28
30.4211	-22	85	82
30.4411	26	225	85
30.4612	-11	215	35
30.4812	2	38	105
30.5012	18	200	94
30.5212	20	65	190
30.5412	-6	159	99
30.5613	11	152	109
30.5813	-2	124	109
30.6013	9	186	78
30.6213	27	131	70
30.6413	-3	183	109
30.6614	10	110	151
30.6814	0	60	33
30.7014	-9	60	-10
30.7214	-22	143	40
30.7414	24	43	48
30.7615	12	92	-15
30.7815	20	104	51
30.8015	57	196	19
30.8215	-2	101	42
30.8415	-4	37	50
30.8616	14	85	44
30.8816	8	-6	61
30.9016	-3	8	29
30.9216	-32	-24	69
30.9417	3	65	13
30.9617	-18	99	54
30.9817	1	127	48
31.0017	-26	-20	40
31.0217	3	-4	44
31.0418	5	52	46
31.0618	27	54	75
31.0818	11	69	27
31.1018	8	31	53
31.1218	7	13	19
31.1419	-6	58	25
31.1619	27	78	120
31.1819	12	46	68
31.2019	14	82	32
31.2219	11	-5	-28
31.242	-4	47	12
31.262	27	113	16
31.282	6	89	-42
31.302	57	122	-16
31.322	12	104	-21
31.3421	31	140	22
31.3621	-14	56	50
31.3821	11	28	-17
31.4021	27	33	14
31.4221	-2	35	87
31.4422	68	13	79
31.4622	24	7	40
31.4822	29	37	105
31.5022	-60	96	36
31.5223	23	64	81
31.5423	27	74	13
31.5623	45	62	38
31.5823	-8	20	121
31.6023	-3	22	58
31.6224	17	5	25
31.6424	-13	35	22
31.6624	13	-9	-11
31.6824	34	89	23
31.7024	-13	51	-32
31.7225	26	73	29
31.7425	42	-31	-16
31.7625	14	11	103
31.7825	2	106	24
31.8025	39	100	21
31.8226	-21	38	58
31.8426	33	20	53
31.8626	25	24	2
31.8826	-27	0	47
31.9026	1	48	-35
31.9227	25	66	6
31.9427	10	6	-19
31.9627	36	22	24
31.9827	1	92	41
32.0027	-4	70	22
32.0228	-18	80	5
32.0428	13	18	6
32.0628	-19	123	-3
32.0828	10	93	32
32.1029	18	49	55
32.1229	24	17	-74
32.1429	-16	-61	44
32.1629	52	139	3
32.1829	27	103	14
32.203	7	37	31
32.223	4	19	72
32.243	-7	137	43
32.263	-20	-5	54
32.283	8	11	33
32.3031	45	-40	40
32.3231	43	-11	21
32.3431	25	72	-54
32.3631	-11	21	36
32.3831	-30	-38	33
32.4032	47	113	-38
32.4232	-4	30	-25
32.4432	31	39	-82
32.4632	13	36	79
32.4832	-4	27	31
32.5033	4	52	-4
32.5233	42	54	59
32.5433	-12	25	-50
32.5633	30	-14	-15
32.5833	29	15	-89
32.6034	8	48	52
32.6234	74	127	103
32.6434	11	-48	36
32.6634	8	32	2
32.6835	63	3	-9
32.7035	-14	34	36
32.7235	-32	-65	63
32.7435	15	-14	-13
32.7635	-9	83	-6
32.7836	30	29	9
32.8036	25	24	-31
32.8236	37	19	30
32.8436	16	4	49
32.8636	16	34	-53
32.8837	15	-5	22
32.9037	12	0	-39
32.9237	15	29	105
32.9437	24	58	22
32.9637	25	66	61
32.9838	18	11	55
33.0038	43	6	72
33.0238	57	97	-8
33.0438	7	31	49
33.0638	41	24	-8
33.0839	50	99	18
33.1039	37	106	65
33.1239	18	28	-15
33.1439	2	65	84
33.1639	45	2	-8
33.184	38	54	23
33.204	3	47	20
33.224	15	84	-20
33.244	20	-4	31
33.2641	20	-21	-51
33.2841	11	32	50
33.3041	57	24	24
33.3241	48	45	47
33.3441	42	110	-9
33.3642	-9	-20	-45
33.3842	52	11	9
33.4042	29	64	38
33.4242	22	68	25
33.4442	7	57	46
33.4643	11	58	15
33.4843	15	38	40
33.5043	-6	5	34
33.5243	26	70	-27
33.5443	2	-2	4
33.5644	58	69	3
33.5844	-21	97	-12
33.6044	39	-8	-19
33.6244	5	57	-4
33.6444	31	61	-5
33.6645	58	44	16
33.6845	5	52	9
33.7045	58	17	-18
33.7245	45	29	-1
33.7446	-2	-12	38
33.7646	16	-40	71
33.7846	-15	12	-6
33.8046	18	95	75
33.8246	-27	26	42
33.8447	-11	51	-47
33.8647	48	148	10
33.8847	-12	55	5
33.9047	39	2	44
33.9247	3	25	-33
33.9448	66	12	14
33.9648	67	69	101
33.9848	13	82	20
34.0048	44	41	31
34.0248	39	26	4
34.0449	-24	43	-53
34.0649	-24	-15	48
34.0849	24	0	-33
34.1049	35	51	22
34.1249	69	-36	63
34.145	23	21	7
34.165	52	30	-20
34.185	10	77	-31
34.205	11	44	38
34.225	11	27	13
34.2451	23	34	20
34.2651	36	17	-22
34.2851	-3	-4	41
34.3051	11	69	-12
34.3252	13	85	-15
34.3452	-30	-20	22
34.3652	-4	-1	12
34.3852	23	26	33
34.4052	68	-11	-38
34.4253	27	52	49
34.4453	32	17	26
34.4653	-7	-16	-12
34.4853	25	-42	-53
34.5053	39	25	68
34.5254	26	12	-26
34.5454	-29	-9	-7
34.5654	20	54	36
34.5854	-10	-1	81
34.6054	3	35	35
34.6255	57	56	14
34.6455	33	69	-7
34.6655	-3	18	27
34.6855	37	1	-12
34.7055	55	133	13
34.7256	17	24	17
34.7456	-17	39	62
34.7656	9	2	29
34.7856	-28	47	37
34.8056	1	-25	20
34.8257	33	80	-36
34.8457	17	15	1
34.8657	34	10	-42
34.8857	-4	40	36
34.9058	3	29	1
34.9258	-10	18	7
34.9458	6	-17	114
34.9658	6	43	26
34.9858	11	50	67
35.0059	23	-15	16
35.0259	68	57	46
35.0459	18	26	41
35.0659	54	-39	59
35.0859	28	32	36
35.106	31	20	30
35.126	15	23	69
35.146	42	56	11
35.166	42	82	-47
35.186	24	45	-11
35.2061	4	28	62
35.2261	7	6	45
35.2461	62	103	56
35.2661	0	44	92
35.2861	7	62	25
35.3062	17	9	-6
35.3262	29	84	51
35.3462	28	30	18
35.3662	-3	31	57
35.3862	-8	-27	76
35.4063	26	-65	40
35.4263	20	86	13
35.4463	-45	40	28
35.4663	25	57	65
35.4864	47	50	-32
35.5064	56	6	29
35.5264	28	107	20
35.5464	-3	108	-59
35.5664	-7	60	14
35.5865	-5	153	-29
35.6065	28	37	2
35.6265	-4	90	40
35.6465	4	123	23
35.6665	-7	63	-26
35.6866	18	20	17
35.7066	-2	129	-22
35.7266	7	65	-25
35.7466	20	34	80
35.7666	12	93	17
35.7867	-3	74	-2
35.8067	34	72	17
35.8267	41	83	108
35.8467	2	18	43
35.8667	5	10	69
35.8868	-27	75	32
35.9068	-4	104	97
35.9268	38	57	58
35.9468	-14	-1	7
35.9668	49	118	36
35.9869	21	-1	135
36.0069	25	62	4
36.0269	-26	76	95
36.0469	34	69	104
36.067	6	48	95
36.087	14	133	33
36.107	35	-1	112
36.127	-20	58	43
36.147	0	69	54
36.1671	49	110	13
36.1871	-7	71	24
36.2071	48	147	38
36.2271	21	122	45
36.2471	-26	69	44
36.2672	67	84	9
36.2872	39	65	28
36.3072	25	65	14
36.3272	37	110	75
36.3472	-1	97	54
36.3673	34	66	21
36.3873	6	97	41
36.4073	9	34	36
36.4273	17	29	-41
36.4473	21	69	50
36.4674	27	128	88
36.4874	28	-11	-31
36.5074	-22	16	-2
36.5274	-1	3	48
36.5474	28	28	57
36.5675	2	117	-26
36.5875	-6	64	54
36.6075	28	67	-35
36.6275	43	24	102
36.6476	28	82	50
36.6676	20	37	43
36.6876	30	74	8
36.7076	40	37	74
36.7276	42	40	65
36.7477	22	-1	-34
36.7677	-34	50	138
36.7877	4	19	73
36.8077	1	34	35
36.8277	-13	-3	82
36.8478	-22	16	72
36.8678	25	55	63
36.8878	37	98	28
36.9078	20	51	2
36.9278	-4	8	47
36.9479	13	33	33
36.9679	10	-26	28
36.9879	29	27	78
37.0079	18	86	45
37.0279	-20	113	49
37.048	30	60	8
37.068	-11	41	58
37.088	29	32	-11
37.108	-16	37	-23
37.128	-27	-14	-3
37.1481	17	23	38
37.1681	-25	32	88
37.1881	-7	9	46
37.2081	17	32	20
37.2282	11	45	67
37.2482	21	46	17
37.2682	-1	54	13
37.2882	27	-45	26
37.3082	-14	50	28
37.3283	43	47	23
37.3483	28	26	107
37.3683	39	-5	25
37.3883	-23	-26	78
37.4083	68	-6	28
37.4284	11	7	56
37.4484	-25	49	1
37.4684	43	-23	15
37.4884	50	4	20
37.5084	9	18	8
37.5285	-33	7	9
37.5485	9	21	87
37.5685	-36	47	22
37.5885	44	72	4
37.6085	-18	12	-34
37.6286	22	28	37
37.6486	-4	53	81
37.6686	18	-33	66
37.6886	15	84	26
37.7086	25	76	9
37.7287	11	6	53
37.7487	17	43	14
37.7687	-13	53	33
37.7887	21	-56	17
37.8088	11	96	14
37.8288	7	21	4
37.8488	17	23	67
37.8688	11	57	13
37.8888	6	-16	56
37.9089	-2	-26	-9
37.9289	15	-61	-21
37.9489	6	27	16
37.9689	45	15	-22
37.9889	2	-18	19
38.009	12	94	12
38.029	8	8	-4
38.049	48	64	-5
38.069	20	-17	-36
38.089	46	29	90
38.1091	21	57	5
38.1291	24	126	94
38.1491	64	142	-12
38.1691	42	54	25
38.1891	106	71	28
38.2092	68	113	94
38.2292	101	44	-5
38.2492	254	26	48
38.2692	416	32	23
38.2892	694	73	95
38.3093	1296	57	74
38.3293	2067	25	-37
38.3493	2686	14	-22
38.3693	2587	-24	-23
38.3894	1993	7	51
38.4094	1659	105	117
38.4294	1609	105	-8
38.4494	1771	86	-22
38.4694	1561	64	70
38.4895	979	3	0
38.5095	651	-15	71
38.5295	327	50	35
38.5495	211	8	53
38.5695	114	-31	11
38.5896	103	-8	10
38.6096	70	-13	-38
38.6296	60	9	12
38.6496	28	98	32
38.6696	70	20	54
38.6897	41	17	-11
38.7097	-10	33	3
38.7297	57	102	47
38.7497	40	28	51
38.7697	34	39	67
38.7898	45	1	71
38.8098	34	62	116
38.8298	49	48	158
38.8498	54	-55	192
38.8698	62	73	92
38.8899	117	24	128
38.9099	25	48	222
38.9299	54	71	136
38.9499	85	-23	78
38.97	102	-24	36
38.99	87	106	64
39.01	42	45	71
39.03	109	13	-9
39.05	23	26	47
39.0701	88	-14	-11
39.0901	63	-1	25
39.1101	74	-15	15
39.1301	31	17	27
39.1501	41	62	7
39.1702	69	16	-11
39.1902	-20	49	-15
39.2102	18	21	57
39.2302	40	53	33
39.2502	60	86	69
39.2703	29	42	33
39.2903	-8	-7	-25
39.3103	23	-25	-24
39.3303	101	9	23
39.3503	16	-26	-81
39.3704	16	-17	28
39.3904	42	-15	-20
39.4104	25	-6	-6
39.4304	11	55	-16
39.4504	49	45	15
39.4705	38	62	-21
39.4905	56	40	-3
39.5105	49	1	-8
39.5305	-4	22	30
39.5506	29	80	64
39.5706	-22	23	16
39.5906	51	45	-3
39.6106	2	16	31
39.6306	-14	101	-17
39.6507	7	-83	-23
39.6707	-10	4	8
39.6907	17	65	36
39.7107	54	-5	13
39.7307	12	78	-46
39.7508	-5	-17	15
39.7708	76	-51	14
39.7908	-2	36	-31
39.8108	10	67	12
39.8308	27	-34	-7
39.8509	21	-71	-4
39.8709	-16	44	31
39.8909	-9	2	-88
39.9109	-21	-1	35
39.9309	-21	-25	-24
39.951	0	-45	17
39.971	7	-28	-24
39.991	-22

## Sheet: Figure 2e
	Ratio to original length (%)
temperature	PUU-PCL
	1	2	3
22	352.273	341.176	348.315
25	329.545	329.412	337.079
28	329.545	329.412	337.079
31	340.909	329.412	325.843
34	329.545	341.176	303.371
37	329.545	329.412	325.843
40	329.545	329.412	325.843
43	329.545	305.882	325.843
46	318.182	317.647	314.607
49	306.818	305.882	303.371
52	306.818	305.882	303.371
55	159.091	164.706	157.303
58	159.091	164.706	146.067

## Sheet: Figure 2f
Time	Temp	DSC
sec	C	mW
0	-40.5266	-0.720454
1	-40.5221	-0.720483
2	-40.5287	-0.720605
3	-40.5264	-0.720527
4	-40.5307	-0.720458
5	-40.5321	-0.720475
6	-40.5236	-0.720509
7	-40.5288	-0.720468
8	-40.5374	-0.72058
9	-40.5267	-0.72057
10	-40.519	-0.720335
11	-40.5291	-0.719759
12	-40.5236	-0.718831
13	-40.5133	-0.71757
14	-40.504	-0.715995
15	-40.5059	-0.714152
16	-40.495	-0.712356
17	-40.4793	-0.710879
18	-40.4749	-0.709563
19	-40.4622	-0.708375
20	-40.4447	-0.707543
21	-40.4339	-0.706863
22	-40.4133	-0.70622
23	-40.3955	-0.705606
24	-40.3716	-0.70521
25	-40.351	-0.704878
26	-40.3354	-0.704696
27	-40.3062	-0.704532
28	-40.2846	-0.704483
29	-40.2581	-0.704619
30	-40.2395	-0.70475
31	-40.2002	-0.705089
32	-40.1765	-0.705523
33	-40.1401	-0.705931
34	-40.1105	-0.70635
35	-40.0826	-0.70686
36	-40.045	-0.707188
37	-40.0091	-0.70755
38	-39.9727	-0.708065
39	-39.9328	-0.708358
40	-39.8933	-0.708714
41	-39.8633	-0.709149
42	-39.8143	-0.709615
43	-39.771	-0.709939
44	-39.7313	-0.710427
45	-39.6881	-0.710757
46	-39.6398	-0.711009
47	-39.5897	-0.711148
48	-39.552	-0.711351
49	-39.4944	-0.711578
50	-39.4481	-0.711985
51	-39.3965	-0.712401
52	-39.3544	-0.712739
53	-39.2947	-0.712994
54	-39.2403	-0.713348
55	-39.2003	-0.713435
56	-39.1415	-0.713436
57	-39.0843	-0.713552
58	-39.0315	-0.713616
59	-38.98	-0.713649
60	-38.9191	-0.713798
61	-38.8658	-0.713962
62	-38.8072	-0.713941
63	-38.7466	-0.713986
64	-38.6829	-0.713954
65	-38.6246	-0.71381
66	-38.5626	-0.713735
67	-38.5009	-0.713659
68	-38.4354	-0.713689
69	-38.3727	-0.71374
70	-38.3138	-0.713627
71	-38.2388	-0.713603
72	-38.1745	-0.713661
73	-38.1071	-0.713405
74	-38.0458	-0.713192
75	-37.9715	-0.713206
76	-37.902	-0.713197
77	-37.8345	-0.713241
78	-37.7696	-0.713402
79	-37.6908	-0.713431
80	-37.6219	-0.713272
81	-37.5535	-0.713041
82	-37.4795	-0.712756
83	-37.4006	-0.712579
84	-37.3304	-0.712351
85	-37.2534	-0.712323
86	-37.1785	-0.712311
87	-37.1014	-0.712211
88	-37.0296	-0.712079
89	-36.9445	-0.712021
90	-36.8652	-0.711953
91	-36.7843	-0.711791
92	-36.7108	-0.711814
93	-36.6237	-0.711655
94	-36.5421	-0.711658
95	-36.4715	-0.711604
96	-36.3916	-0.711556
97	-36.2968	-0.711465
98	-36.2155	-0.711454
99	-36.1336	-0.711273
100	-36.0527	-0.711083
101	-35.968	-0.710988
102	-35.8821	-0.710909
103	-35.7968	-0.710882
104	-35.7072	-0.710687
105	-35.6224	-0.710544
106	-35.5384	-0.710461
107	-35.4463	-0.710264
108	-35.3628	-0.71
109	-35.2698	-0.709936
110	-35.1834	-0.709901
111	-35.0918	-0.709854
112	-35	-0.709747
113	-34.9136	-0.70973
114	-34.8261	-0.709631
115	-34.7276	-0.709583
116	-34.6326	-0.709385
117	-34.5441	-0.709345
118	-34.4484	-0.70927
119	-34.3533	-0.709198
120	-34.2556	-0.709206
121	-34.1594	-0.709293
122	-34.0613	-0.709286
123	-33.9698	-0.709201
124	-33.8708	-0.709314
125	-33.7805	-0.709127
126	-33.6804	-0.708938
127	-33.5787	-0.70889
128	-33.485	-0.709005
129	-33.3853	-0.708875
130	-33.2766	-0.708907
131	-33.1866	-0.708965
132	-33.0891	-0.708987
133	-32.9839	-0.708893
134	-32.8824	-0.709031
135	-32.7825	-0.70914
136	-32.689	-0.709212
137	-32.5785	-0.70919
138	-32.478	-0.70928
139	-32.3813	-0.709328
140	-32.2721	-0.709389
141	-32.1739	-0.709532
142	-32.0641	-0.709598
143	-31.9705	-0.709611
144	-31.8598	-0.709519
145	-31.7553	-0.709527
146	-31.6441	-0.709433
147	-31.5439	-0.709499
148	-31.4362	-0.709677
149	-31.3298	-0.709833
150	-31.2224	-0.70991
151	-31.1174	-0.710087
152	-31.0105	-0.710292
153	-30.9005	-0.710364
154	-30.7945	-0.710664
155	-30.6838	-0.710862
156	-30.5809	-0.710894
157	-30.467	-0.710898
158	-30.3602	-0.710915
159	-30.2501	-0.710912
160	-30.1379	-0.710914
161	-30.0358	-0.711079
162	-29.922	-0.711263
163	-29.8086	-0.711458
164	-29.7026	-0.711649
165	-29.5979	-0.711945
166	-29.4801	-0.712166
167	-29.3638	-0.712386
168	-29.2651	-0.712553
169	-29.1531	-0.712659
170	-29.0348	-0.712677
171	-28.9279	-0.712671
172	-28.822	-0.712717
173	-28.7055	-0.712907
174	-28.597	-0.713099
175	-28.4847	-0.713333
176	-28.3721	-0.713552
177	-28.2593	-0.713733
178	-28.1508	-0.713957
179	-28.0405	-0.714116
180	-27.9312	-0.714297
181	-27.812	-0.714451
182	-27.6942	-0.714665
183	-27.5874	-0.714906
184	-27.4744	-0.715198
185	-27.356	-0.715438
186	-27.2414	-0.715799
187	-27.1339	-0.715988
188	-27.0138	-0.716061
189	-26.8962	-0.716281
190	-26.7801	-0.716556
191	-26.6699	-0.716822
192	-26.5477	-0.717305
193	-26.4364	-0.717644
194	-26.3254	-0.717798
195	-26.1989	-0.718109
196	-26.0846	-0.718407
197	-25.9668	-0.718704
198	-25.8488	-0.719054
199	-25.7336	-0.719425
200	-25.6115	-0.719777
201	-25.5005	-0.720157
202	-25.381	-0.720566
203	-25.2558	-0.721057
204	-25.1408	-0.721501
205	-25.0264	-0.721759
206	-24.9025	-0.721922
207	-24.7899	-0.722135
208	-24.6653	-0.722427
209	-24.5464	-0.722706
210	-24.4253	-0.723015
211	-24.3091	-0.723545
212	-24.1846	-0.723959
213	-24.0648	-0.724294
214	-23.9425	-0.724696
215	-23.8264	-0.725145
216	-23.7098	-0.725373
217	-23.5868	-0.725658
218	-23.4628	-0.72592
219	-23.3394	-0.726278
220	-23.2209	-0.726624
221	-23.0995	-0.727059
222	-22.9754	-0.727443
223	-22.8597	-0.727849
224	-22.7386	-0.728252
225	-22.608	-0.728742
226	-22.4853	-0.729277
227	-22.3679	-0.729731
228	-22.2446	-0.730279
229	-22.1238	-0.730733
230	-21.9947	-0.731102
231	-21.8799	-0.731413
232	-21.7416	-0.731743
233	-21.614	-0.732123
234	-21.5017	-0.73263
235	-21.3769	-0.733181
236	-21.2459	-0.733629
237	-21.1222	-0.734172
238	-21	-0.734658
239	-20.8735	-0.735042
240	-20.7486	-0.735384
241	-20.6235	-0.735845
242	-20.5009	-0.736307
243	-20.3736	-0.736769
244	-20.2508	-0.73729
245	-20.1218	-0.737873
246	-19.9946	-0.738496
247	-19.8696	-0.739146
248	-19.7388	-0.739496
249	-19.6168	-0.739826
250	-19.4893	-0.740272
251	-19.363	-0.740706
252	-19.2397	-0.741115
253	-19.1122	-0.741733
254	-18.9892	-0.742336
255	-18.8678	-0.742806
256	-18.7376	-0.743384
257	-18.6125	-0.743752
258	-18.4822	-0.744287
259	-18.3577	-0.744964
260	-18.2338	-0.745703
261	-18.108	-0.746199
262	-17.9757	-0.746875
263	-17.8515	-0.747327
264	-17.7344	-0.747714
265	-17.6009	-0.748026
266	-17.4752	-0.748567
267	-17.353	-0.749035
268	-17.2239	-0.749481
269	-17.0946	-0.749959
270	-16.9707	-0.750581
271	-16.8431	-0.75098
272	-16.7134	-0.75143
273	-16.5828	-0.752062
274	-16.4594	-0.752566
275	-16.3342	-0.753151
276	-16.2048	-0.753747
277	-16.0755	-0.754288
278	-15.9555	-0.754741
279	-15.8228	-0.75529
280	-15.6925	-0.755616
281	-15.5649	-0.755913
282	-15.4415	-0.756401
283	-15.3028	-0.756927
284	-15.1737	-0.757295
285	-15.0491	-0.757697
286	-14.921	-0.758271
287	-14.7923	-0.758675
288	-14.6631	-0.759182
289	-14.5362	-0.75966
290	-14.4013	-0.760129
291	-14.2675	-0.760663
292	-14.1438	-0.76124
293	-14.0157	-0.761689
294	-13.8835	-0.762251
295	-13.7496	-0.762753
296	-13.621	-0.763088
297	-13.4941	-0.763315
298	-13.3632	-0.763513
299	-13.2273	-0.763771
300	-13.1046	-0.764056
301	-12.966	-0.764347
302	-12.8359	-0.76468
303	-12.7059	-0.765185
304	-12.5812	-0.765659
305	-12.4391	-0.76609
306	-12.3104	-0.766489
307	-12.1814	-0.76679
308	-12.0539	-0.767031
309	-11.9122	-0.767357
310	-11.7841	-0.767711
311	-11.6569	-0.768126
312	-11.5215	-0.768845
313	-11.3825	-0.769561
314	-11.2606	-0.769989
315	-11.127	-0.770502
316	-10.9944	-0.771033
317	-10.8647	-0.771442
318	-10.7339	-0.771897
319	-10.5933	-0.772451
320	-10.4634	-0.77292
321	-10.3301	-0.773477
322	-10.2012	-0.774035
323	-10.0605	-0.774374
324	-9.93079	-0.774823
325	-9.79275	-0.775454
326	-9.67238	-0.776008
327	-9.53543	-0.776489
328	-9.40404	-0.777184
329	-9.27265	-0.777744
330	-9.14524	-0.778211
331	-9.01186	-0.778762
332	-8.87878	-0.779324
333	-8.75425	-0.779808
334	-8.6165	-0.780415
335	-8.48511	-0.780951
336	-8.35779	-0.781424
337	-8.23216	-0.781911
338	-8.09372	-0.782435
339	-7.95826	-0.782977
340	-7.83223	-0.783436
341	-7.69975	-0.783931
342	-7.56081	-0.784502
343	-7.43161	-0.785098
344	-7.31094	-0.785663
345	-7.16774	-0.786326
346	-7.03138	-0.786839
347	-6.90724	-0.787341
348	-6.77615	-0.78777
349	-6.64128	-0.788212
350	-6.5093	-0.788574
351	-6.3781	-0.789018
352	-6.24523	-0.789637
353	-6.10957	-0.790124
354	-5.98175	-0.790757
355	-5.85284	-0.79155
356	-5.71152	-0.792361
357	-5.5848	-0.792805
358	-5.44924	-0.793533
359	-5.31964	-0.794039
360	-5.18348	-0.794601
361	-5.04723	-0.79518
362	-4.9207	-0.79598
363	-4.78882	-0.796701
364	-4.64769	-0.79757
365	-4.51769	-0.798189
366	-4.38273	-0.798878
367	-4.24737	-0.799737
368	-4.11647	-0.800574
369	-3.9821	-0.801362
370	-3.84972	-0.802253
371	-3.7224	-0.802986
372	-3.57989	-0.803562
373	-3.45764	-0.804111
374	-3.31364	-0.80471
375	-3.18393	-0.805416
376	-3.04261	-0.806243
377	-2.91996	-0.807042
378	-2.78341	-0.808045
379	-2.65003	-0.80883
380	-2.51686	-0.809637
381	-2.38447	-0.81015
382	-2.2504	-0.810697
383	-2.11792	-0.811167
384	-1.98325	-0.811722
385	-1.85107	-0.812274
386	-1.71015	-0.813096
387	-1.57587	-0.813848
388	-1.44151	-0.814661
389	-1.30475	-0.81559
390	-1.17465	-0.816563
391	-1.03631	-0.817649
392	-0.90115	-0.818865
393	-0.764793	-0.820082
394	-0.628536	-0.821291
395	-0.499729	-0.822572
396	-0.360693	-0.823886
397	-0.221954	-0.82513
398	-0.088778	-0.826239
399	0.046288	-0.827415
400	0.185026	-0.82868
401	0.320089	-0.829853
402	0.454262	-0.831065
403	0.587736	-0.832348
404	0.723793	-0.833565
405	0.856276	-0.834721
406	0.981012	-0.835876
407	1.11896	-0.837047
408	1.25879	-0.838147
409	1.39296	-0.839336
410	1.52147	-0.840446
411	1.65981	-0.841503
412	1.79875	-0.842568
413	1.92606	-0.84375
414	2.06232	-0.8448
415	2.19868	-0.845982
416	2.33761	-0.847235
417	2.46602	-0.848376
418	2.60079	-0.849383
419	2.73734	-0.85063
420	2.86894	-0.85179
421	3.00489	-0.852945
422	3.14581	-0.854212
423	3.28009	-0.855518
424	3.41048	-0.856731
425	3.54366	-0.857804
426	3.68319	-0.859042
427	3.81846	-0.86007
428	3.94816	-0.861172
429	4.08968	-0.862108
430	4.22524	-0.863031
431	4.35911	-0.863768
432	4.49129	-0.864744
433	4.63281	-0.865607
434	4.76708	-0.866592
435	4.90016	-0.867542
436	5.03513	-0.868491
437	5.17694	-0.869177
438	5.30873	-0.869982
439	5.43615	-0.870747
440	5.57916	-0.871564
441	5.71939	-0.872377
442	5.85693	-0.873317
443	5.98594	-0.874094
444	6.13113	-0.874728
445	6.26689	-0.87541
446	6.40096	-0.876063
447	6.53245	-0.876731
448	6.67338	-0.877387
449	6.81122	-0.877969
450	6.94708	-0.878357
451	7.0884	-0.878848
452	7.22436	-0.879412
453	7.35714	-0.880101
454	7.49012	-0.880973
455	7.63392	-0.882073
456	7.77455	-0.883063
457	7.90435	-0.88402
458	8.04209	-0.884759
459	8.1856	-0.885414
460	8.31451	-0.886046
461	8.45225	-0.886558
462	8.59566	-0.887054
463	8.72963	-0.887696
464	8.86549	-0.888527
465	9.00095	-0.889257
466	9.14059	-0.890022
467	9.27496	-0.890834
468	9.41568	-0.891568
469	9.558	-0.892384
470	9.69206	-0.893252
471	9.83378	-0.894109
472	9.96656	-0.894986
473	10.1087	-0.896048
474	10.2444	-0.896933
475	10.3804	-0.897921
476	10.512	-0.899026
477	10.6548	-0.900222
478	10.7891	-0.901538
479	10.9216	-0.902833
480	11.0603	-0.90432
481	11.1984	-0.905967
482	11.3327	-0.907466
483	11.4641	-0.908977
484	11.6037	-0.910479
485	11.7435	-0.911966
486	11.8777	-0.913439
487	12.0123	-0.915016
488	12.1488	-0.916576
489	12.2875	-0.918288
490	12.4201	-0.919948
491	12.564	-0.92156
492	12.6986	-0.923279
493	12.8299	-0.92501
494	12.9656	-0.926822
495	13.1007	-0.92855
496	13.2427	-0.930399
497	13.3757	-0.932237
498	13.5144	-0.933858
499	13.6574	-0.935412
500	13.7875	-0.937046
501	13.9202	-0.938542
502	14.0676	-0.939794
503	14.2007	-0.941232
504	14.3375	-0.94263
505	14.4706	-0.943659
506	14.6118	-0.944542
507	14.7548	-0.945535
508	14.8904	-0.946188
509	15.0209	-0.946577
510	15.1616	-0.947006
511	15.3034	-0.947469
512	15.4364	-0.947762
513	15.5782	-0.948202
514	15.7165	-0.948764
515	15.8557	-0.949458
516	15.9927	-0.950112
517	16.1313	-0.95071
518	16.2719	-0.951318
519	16.4039	-0.951984
520	16.5438	-0.952679
521	16.6868	-0.953392
522	16.8249	-0.95425
523	16.9591	-0.955091
524	17.1025	-0.955776
525	17.2411	-0.956418
526	17.3758	-0.957072
527	17.5136	-0.957517
528	17.6603	-0.958045
529	17.7983	-0.958555
530	17.9333	-0.959101
531	18.0729	-0.959708
532	18.2136	-0.960418
533	18.3526	-0.960995
534	18.4904	-0.961623
535	18.6301	-0.962229
536	18.7701	-0.962816
537	18.908	-0.963569
538	19.0475	-0.964485
539	19.1862	-0.96551
540	19.3273	-0.966532
541	19.4648	-0.96744
542	19.6038	-0.968239
543	19.7479	-0.969038
544	19.8881	-0.969784
545	20.0193	-0.970381
546	20.1684	-0.971182
547	20.3024	-0.971967
548	20.4358	-0.972553
549	20.5771	-0.97309
550	20.7144	-0.973783
551	20.8542	-0.974484
552	20.9909	-0.975232
553	21.1343	-0.975987
554	21.2746	-0.976848
555	21.4121	-0.977619
556	21.5426	-0.978311
557	21.6862	-0.979025
558	21.8291	-0.979912
559	21.9595	-0.980841
560	22.1004	-0.98184
561	22.2414	-0.982726
562	22.3797	-0.983708
563	22.5125	-0.984754
564	22.6542	-0.985726
565	22.7927	-0.986684
566	22.9317	-0.987782
567	23.067	-0.988797
568	23.2111	-0.989674
569	23.3509	-0.99036
570	23.4865	-0.990622
571	23.6288	-0.990455
572	23.7699	-0.989933
573	23.9082	-0.989123
574	24.0439	-0.988465
575	24.1877	-0.988177
576	24.3285	-0.988473
577	24.4673	-0.989274
578	24.5972	-0.990334
579	24.7438	-0.991527
580	24.8828	-0.992899
581	25.0227	-0.994227
582	25.161	-0.99558
583	25.2989	-0.997312
584	25.4398	-0.999319
585	25.5745	-1.00163
586	25.718	-1.0042
587	25.8588	-1.00677
588	26.001	-1.00915
589	26.1328	-1.01136
590	26.2771	-1.0133
591	26.4227	-1.01493
592	26.5541	-1.01654
593	26.6964	-1.01807
594	26.8326	-1.01962
595	26.9759	-1.02103
596	27.1073	-1.02247
597	27.254	-1.02375
598	27.3939	-1.02492
599	27.5312	-1.02589
600	27.6684	-1.02692
601	27.8092	-1.02784
602	27.9534	-1.02874
603	28.0845	-1.02975
604	28.2297	-1.03081
605	28.3758	-1.03177
606	28.5101	-1.03275
607	28.6488	-1.03388
608	28.7912	-1.03482
609	28.9309	-1.0358
610	29.0674	-1.03693
611	29.2121	-1.03805
612	29.3528	-1.03901
613	29.4944	-1.04012
614	29.6317	-1.04142
615	29.7745	-1.04251
616	29.9121	-1.04367
617	30.0524	-1.04476
618	30.1901	-1.04591
619	30.3326	-1.047
620	30.4691	-1.04829
621	30.6077	-1.04953
622	30.7457	-1.05083
623	30.8856	-1.05211
624	31.0268	-1.05332
625	31.1588	-1.05439
626	31.3031	-1.05554
627	31.4442	-1.05687
628	31.583	-1.05829
629	31.7169	-1.05971
630	31.8649	-1.06124
631	32.0055	-1.06271
632	32.1372	-1.06427
633	32.2759	-1.06573
634	32.4183	-1.06705
635	32.5565	-1.06848
636	32.6953	-1.07004
637	32.8384	-1.07143
638	32.9761	-1.073
639	33.1128	-1.07489
640	33.2547	-1.07676
641	33.3955	-1.07857
642	33.5369	-1.08063
643	33.6744	-1.08259
644	33.8143	-1.08446
645	33.9571	-1.08644
646	34.092	-1.08862
647	34.2272	-1.09071
648	34.3764	-1.09291
649	34.5142	-1.09511
650	34.6506	-1.09719
651	34.7954	-1.09934
652	34.9362	-1.10169
653	35.0784	-1.10404
654	35.2172	-1.10652
655	35.3577	-1.10917
656	35.5021	-1.1118
657	35.6379	-1.11435
658	35.7732	-1.117
659	35.9179	-1.11964
660	36.0579	-1.12247
661	36.1966	-1.12543
662	36.3334	-1.12856
663	36.475	-1.13182
664	36.6166	-1.13509
665	36.7534	-1.13822
666	36.8925	-1.14138
667	37.0354	-1.14444
668	37.1782	-1.14762
669	37.3132	-1.15091
670	37.4608	-1.15414
671	37.6003	-1.15751
672	37.7338	-1.16099
673	37.8753	-1.1645
674	38.0198	-1.16795
675	38.1596	-1.17157
676	38.2961	-1.17513
677	38.4389	-1.17879
678	38.5805	-1.18245
679	38.7206	-1.18625
680	38.8578	-1.19012
681	39.0039	-1.19394
682	39.1446	-1.19766
683	39.2803	-1.20141
684	39.423	-1.20509
685	39.5672	-1.20874
686	39.7042	-1.21243
687	39.8435	-1.21633
688	39.986	-1.21998
689	40.1285	-1.22374
690	40.2617	-1.2274
691	40.4021	-1.23118
692	40.543	-1.23466
693	40.6858	-1.2383
694	40.8192	-1.2418
695	40.9591	-1.24536
696	41.1026	-1.24868
697	41.2374	-1.25214
698	41.3735	-1.25532
699	41.5177	-1.25854
700	41.6547	-1.26163
701	41.794	-1.26464
702	41.9345	-1.26739
703	42.0772	-1.2702
704	42.2137	-1.2729
705	42.3508	-1.27562
706	42.4912	-1.27814
707	42.6343	-1.28064
708	42.7742	-1.28307
709	42.91	-1.28539
710	43.0507	-1.28741
711	43.1965	-1.28945
712	43.3355	-1.29144
713	43.4708	-1.29331
714	43.6158	-1.29509
715	43.7514	-1.29687
716	43.887	-1.29869
717	44.0351	-1.30025
718	44.1768	-1.30164
719	44.3152	-1.30297
720	44.4501	-1.30441
721	44.5962	-1.30557
722	44.7377	-1.3068
723	44.8766	-1.30818
724	45.0144	-1.30949
725	45.1553	-1.31062
726	45.2929	-1.31187
727	45.4332	-1.31307
728	45.5754	-1.31426
729	45.716	-1.31547
730	45.8618	-1.31662
731	45.9918	-1.31763
732	46.1378	-1.31889
733	46.2751	-1.32023
734	46.4191	-1.32156
735	46.5599	-1.32311
736	46.6978	-1.32493
737	46.8449	-1.3265
738	46.9798	-1.32805
739	47.1201	-1.32974
740	47.2638	-1.33141
741	47.4052	-1.33307
742	47.5405	-1.33516
743	47.6834	-1.33738
744	47.8312	-1.33957
745	47.9642	-1.34193
746	48.1055	-1.34437
747	48.2507	-1.34687
748	48.3902	-1.34938
749	48.5273	-1.35204
750	48.6683	-1.35476
751	48.8112	-1.35772
752	48.9463	-1.36073
753	49.088	-1.36393
754	49.2324	-1.36733
755	49.3746	-1.37092
756	49.5138	-1.37465
757	49.6568	-1.37849
758	49.7982	-1.38253
759	49.9338	-1.38681
760	50.0677	-1.39131
761	50.218	-1.39597
762	50.3536	-1.40087
763	50.4926	-1.40596
764	50.635	-1.4113
765	50.7756	-1.41678
766	50.9147	-1.42247
767	51.0505	-1.42844
768	51.1953	-1.43464
769	51.3365	-1.44102
770	51.4772	-1.44787
771	51.6129	-1.45506
772	51.7568	-1.46265
773	51.8957	-1.47067
774	52.0352	-1.4791
775	52.1705	-1.48782
776	52.3132	-1.49702
777	52.4538	-1.50646
778	52.5873	-1.51622
779	52.7289	-1.52653
780	52.8713	-1.5372
781	53.0113	-1.54835
782	53.1481	-1.56018
783	53.2911	-1.57262
784	53.4314	-1.58553
785	53.565	-1.59919
786	53.7081	-1.61331
787	53.8504	-1.62795
788	53.9878	-1.64319
789	54.1276	-1.65888
790	54.2673	-1.67467
791	54.4071	-1.69042
792	54.5451	-1.70566
793	54.6847	-1.72024
794	54.8303	-1.73446
795	54.9689	-1.74842
796	55.1025	-1.76253
797	55.2482	-1.77681
798	55.3917	-1.79128
799	55.5268	-1.80562
800	55.6625	-1.81995
801	55.8059	-1.83409
802	55.9415	-1.84851
803	56.087	-1.86334
804	56.2258	-1.8787
805	56.37	-1.89457
806	56.5109	-1.9112
807	56.6464	-1.92836
808	56.7863	-1.94566
809	56.9259	-1.96362
810	57.0683	-1.98239
811	57.2006	-2.00167
812	57.3461	-2.0213
813	57.4881	-2.04119
814	57.6279	-2.06065
815	57.7639	-2.07923
816	57.9069	-2.09705
817	58.0523	-2.11395
818	58.1852	-2.13026
819	58.3265	-2.14601
820	58.4699	-2.16134
821	58.6103	-2.1759
822	58.7454	-2.18997
823	58.8924	-2.20349
824	59.0363	-2.21641
825	59.1699	-2.22876
826	59.3126	-2.24077
827	59.4568	-2.25238
828	59.5998	-2.26373
829	59.7358	-2.2748
830	59.8819	-2.28561
831	60.0187	-2.29627
832	60.1591	-2.30683
833	60.297	-2.31712
834	60.4373	-2.32722
835	60.5787	-2.33729
836	60.7172	-2.34713
837	60.8586	-2.35667
838	60.9993	-2.36584
839	61.143	-2.37461
840	61.2797	-2.38293
841	61.4201	-2.39068
842	61.5659	-2.39748
843	61.7031	-2.40294
844	61.8434	-2.40686
845	61.9865	-2.40887
846	62.1304	-2.40889
847	62.2732	-2.40728
848	62.4144	-2.40445
849	62.5593	-2.40065
850	62.7021	-2.39588
851	62.8416	-2.39049
852	62.9808	-2.38454
853	63.129	-2.3782
854	63.2687	-2.37148
855	63.4098	-2.36448
856	63.5493	-2.35724
857	63.6956	-2.34971
858	63.8353	-2.3419
859	63.9786	-2.33377
860	64.1233	-2.32561
861	64.2661	-2.31724
862	64.4015	-2.30888
863	64.5493	-2.30043
864	64.6894	-2.29204
865	64.8329	-2.28372
866	64.9749	-2.27517
867	65.1209	-2.26657
868	65.2623	-2.25788
869	65.4022	-2.24916
870	65.5434	-2.24012
871	65.6864	-2.23139
872	65.8283	-2.22239
873	65.9743	-2.21315
874	66.1188	-2.20371
875	66.2555	-2.19446
876	66.4003	-2.18477
877	66.5414	-2.17504
878	66.6871	-2.16546
879	66.832	-2.15587
880	66.9712	-2.14579
881	67.1133	-2.13576
882	67.2573	-2.12565
883	67.4005	-2.11531
884	67.5412	-2.10474
885	67.688	-2.09401
886	67.8304	-2.08314
887	67.9686	-2.07218
888	68.1144	-2.06102
889	68.2569	-2.04977
890	68.4029	-2.03847
891	68.5383	-2.02686
892	68.6871	-2.01491
893	68.8328	-2.00271
894	68.9716	-1.98991
895	69.1134	-1.97701
896	69.2631	-1.96411
897	69.4066	-1.95142
898	69.5445	-1.93887
899	69.6897	-1.92652
900	69.8322	-1.91377
901	69.9742	-1.90067
902	70.1139	-1.88695
903	70.2594	-1.87267
904	70.3997	-1.85785
905	70.543	-1.84284
906	70.6815	-1.8276
907	70.8334	-1.81235
908	70.9712	-1.79702
909	71.1164	-1.78186
910	71.2604	-1.76696
911	71.4008	-1.75208
912	71.5417	-1.73736
913	71.6803	-1.72293
914	71.8273	-1.70872
915	71.9699	-1.69453
916	72.1132	-1.68084
917	72.2517	-1.66727
918	72.3986	-1.65399
919	72.5343	-1.64119
920	72.6727	-1.62909
921	72.8149	-1.61753
922	72.951	-1.6069
923	73.0878	-1.59679
924	73.2202	-1.58695
925	73.3525	-1.57726
926	73.4899	-1.56779
927	73.6199	-1.55807
928	73.7413	-1.54829
929	73.8739	-1.53838
930	74.0015	-1.52824
931	74.1182	-1.5178
932	74.241	-1.50694
933	74.3635	-1.49587
934	74.4812	-1.48471
935	74.5932	-1.47343
936	74.712	-1.46204
937	74.8265	-1.45077
938	74.9355	-1.43941
939	75.0454	-1.42807
940	75.1581	-1.41677
941	75.2657	-1.40554
942	75.3666	-1.39443
943	75.4767	-1.38344
944	75.583	-1.37264
945	75.6849	-1.36205
946	75.7766	-1.35166
947	75.8838	-1.34154
948	75.9759	-1.33162
949	76.0697	-1.32188
950	76.1654	-1.31235
951	76.2609	-1.303
952	76.3543	-1.29385
953	76.4406	-1.28523
954	76.5327	-1.27693
955	76.6215	-1.26903
956	76.7082	-1.2613
957	76.7928	-1.25397
958	76.8782	-1.24646
959	76.9623	-1.23934
960	77.0422	-1.23227
961	77.1198	-1.22557
962	77.2027	-1.21908
963	77.287	-1.2131
964	77.3576	-1.20734
965	77.4365	-1.20181
966	77.5151	-1.19651
967	77.5892	-1.19136
968	77.6561	-1.18641
969	77.7343	-1.18151
970	77.8062	-1.17683
971	77.8715	-1.17242
972	77.9445	-1.16823
973	78.015	-1.16425
974	78.084	-1.16033
975	78.1438	-1.15667
976	78.2118	-1.15297
977	78.2814	-1.14931
978	78.3399	-1.14577
979	78.4015	-1.14279
980	78.4631	-1.14001
981	78.5211	-1.13806
982	78.5716	-1.1367
983	78.6282	-1.13583
984	78.6778	-1.13503
985	78.7283	-1.13458
986	78.7654	-1.13395
987	78.8137	-1.13328
988	78.8592	-1.13255
989	78.8999	-1.13166
990	78.9329	-1.1304
991	78.9683	-1.12886
992	79.0005	-1.12696
993	79.0299	-1.12469
994	79.0543	-1.12226
995	79.0842	-1.11961
996	79.1111	-1.11669
997	79.1252	-1.11355
998	79.1476	-1.1102
999	79.164	-1.10671
1000	79.1775	-1.10311
1001	79.1864	-1.0994
1002	79.1984	-1.09579
1003	79.2093	-1.09205
1004	79.2095	-1.0884
1005	79.2138	-1.08464
1006	79.2155	-1.0809
1007	79.2175	-1.07723
1008	79.2087	-1.07374
1009	79.2107	-1.07025
1010	79.2054	-1.06687
1011	79.1959	-1.06367
1012	79.1826	-1.06032
1013	79.173	-1.05706
1014	79.1638	-1.05387
1015	79.1408	-1.05077
1016	79.1263	-1.0476
1017	79.1109	-1.04487
1018	79.0906	-1.04215
1019	79.0683	-1.03952
1020	79.0502	-1.03703
1021	79.0252	-1.03461
1022	78.9949	-1.03198
1023	78.961	-1.02957
1024	78.9353	-1.02711
1025	78.9093	-1.0248
1026	78.8777	-1.02252
1027	78.8356	-1.02047
1028	78.8049	-1.01842
1029	78.7672	-1.01666
1030	78.7248	-1.01482
1031	78.6921	-1.01315
1032	78.6471	-1.01138
1033	78.6034	-1.0097
1034	78.5579	-1.00778
1035	78.515	-1.00611
1036	78.4681	-1.00446
1037	78.4195	-1.00295
1038	78.3686	-1.00152
1039	78.3246	-1.00029
1040	78.2717	-0.999004
1041	78.2125	-0.997885
1042	78.1681	-0.996786
1043	78.1117	-0.995772
1044	78.0505	-0.994757
1045	77.9888	-0.993736
1046	77.9394	-0.992659
1047	77.8807	-0.991622
1048	77.8168	-0.99062
1049	77.7617	-0.989604
1050	77.6954	-0.988651
1051	77.6312	-0.987704
1052	77.567	-0.986978
1053	77.5015	-0.98612
1054	77.4362	-0.98526
1055	77.3672	-0.984502
1056	77.2984	-0.983955
1057	77.2327	-0.983253
1058	77.1582	-0.982622
1059	77.0856	-0.98209
1060	77.017	-0.981647
1061	76.945	-0.981049
1062	76.8724	-0.980549
1063	76.795	-0.980219
1064	76.7213	-0.979965
1065	76.6458	-0.979591
1066	76.5661	-0.979184
1067	76.4898	-0.9787
1068	76.4102	-0.978055
1069	76.3347	-0.977478
1070	76.247	-0.977104
1071	76.1719	-0.976814
1072	76.093	-0.976609
1073	76.0086	-0.976461
1074	75.9189	-0.976295
1075	75.8389	-0.975969
1076	75.7574	-0.975619
1077	75.6709	-0.975317
1078	75.5834	-0.974942
1079	75.5022	-0.974535
1080	75.4125	-0.97412
1081	75.3186	-0.973796
1082	75.2319	-0.973501
1083	75.1467	-0.973361
1084	75.0554	-0.973286
1085	74.9618	-0.973177
1086	74.8728	-0.973023
1087	74.7823	-0.972773
1088	74.6867	-0.972431
1089	74.5967	-0.972094
1090	74.5004	-0.972008
1091	74.4078	-0.971974
1092	74.3119	-0.971964
1093	74.2168	-0.971819
1094	74.12	-0.971541
1095	74.0261	-0.971282
1096	73.9255	-0.971015
1097	73.8316	-0.9707
1098	73.7328	-0.97057
1099	73.6356	-0.970533
1100	73.5294	-0.970214
1101	73.4374	-0.970108
1102	73.3331	-0.969983
1103	73.2353	-0.969701
1104	73.1324	-0.969651
1105	73.0336	-0.969555
1106	72.9318	-0.969315
1107	72.8244	-0.969299
1108	72.7296	-0.96946
1109	72.626	-0.969302
1110	72.5218	-0.969398
1111	72.4166	-0.969507
1112	72.3163	-0.969455
1113	72.2099	-0.969406
1114	72.1011	-0.969498
1115	71.9941	-0.969432
1116	71.8948	-0.969331
1117	71.7849	-0.969279
1118	71.6736	-0.969263
1119	71.57	-0.969102
1120	71.4662	-0.969126
1121	71.3507	-0.969125
1122	71.2439	-0.96895
1123	71.1387	-0.96874
1124	71.0301	-0.968755
1125	70.9149	-0.968558
1126	70.8073	-0.968374
1127	70.6982	-0.968281
1128	70.5839	-0.968185
1129	70.4794	-0.967994
1130	70.37	-0.967882
1131	70.2545	-0.967896
1132	70.1416	-0.967989
1133	70.0296	-0.968062
1134	69.9189	-0.968046
1135	69.804	-0.968081
1136	69.6893	-0.968017
1137	69.582	-0.968026
1138	69.4627	-0.967957
1139	69.349	-0.967829
1140	69.2328	-0.967885
1141	69.1212	-0.967943
1142	69.0073	-0.96782
1143	68.8859	-0.967696
1144	68.7686	-0.967756
1145	68.6529	-0.967766
1146	68.5429	-0.967872
1147	68.4207	-0.967999
1148	68.3067	-0.968038
1149	68.1895	-0.968231
1150	68.071	-0.968381
1151	67.9475	-0.968292
1152	67.8322	-0.968186
1153	67.7181	-0.968167
1154	67.5948	-0.968108
1155	67.4758	-0.968059
1156	67.3593	-0.968178
1157	67.24	-0.968342
1158	67.1151	-0.968599
1159	67.0015	-0.968677
1160	66.8873	-0.9687
1161	66.7596	-0.96866
1162	66.6411	-0.968612
1163	66.5227	-0.96868
1164	66.4068	-0.968844
1165	66.2808	-0.968958
1166	66.1585	-0.969225
1167	66.0407	-0.969405
1168	65.9211	-0.96945
1169	65.7977	-0.969574
1170	65.676	-0.969637
1171	65.5563	-0.969602
1172	65.4348	-0.969694
1173	65.3126	-0.969808
1174	65.1886	-0.969805
1175	65.0687	-0.969833
1176	64.9426	-0.969827
1177	64.8218	-0.969896
1178	64.7039	-0.970005
1179	64.576	-0.969992
1180	64.4484	-0.970098
1181	64.3332	-0.970353
1182	64.2072	-0.970425
1183	64.0839	-0.970389
1184	63.954	-0.970276
1185	63.8418	-0.970146
1186	63.716	-0.969841
1187	63.5854	-0.969556
1188	63.461	-0.969393
1189	63.3389	-0.969354
1190	63.2134	-0.969213
1191	63.0899	-0.969023
1192	62.9696	-0.968906
1193	62.8428	-0.968755
1194	62.7134	-0.968569
1195	62.5888	-0.968393
1196	62.4656	-0.968294
1197	62.3421	-0.968247
1198	62.2137	-0.967951
1199	62.0873	-0.967746
1200	61.9656	-0.967416
1201	61.8394	-0.967263
1202	61.7072	-0.96696
1203	61.5914	-0.96684
1204	61.4631	-0.966872
1205	61.3343	-0.967073
1206	61.2075	-0.967186
1207	61.084	-0.967528
1208	60.9539	-0.967942
1209	60.8237	-0.968124
1210	60.7002	-0.96815
1211	60.5699	-0.968071
1212	60.446	-0.967874
1213	60.3127	-0.967667
1214	60.1903	-0.967574
1215	60.0659	-0.967431
1216	59.9367	-0.967277
1217	59.8062	-0.967022
1218	59.6793	-0.966688
1219	59.5515	-0.966353
1220	59.4257	-0.966268
1221	59.2932	-0.966094
1222	59.1646	-0.96581
1223	59.0412	-0.965661
1224	58.9083	-0.96535
1225	58.7817	-0.965024
1226	58.6513	-0.964729
1227	58.5247	-0.964512
1228	58.3946	-0.964195
1229	58.2685	-0.964041
1230	58.133	-0.963707
1231	58.0044	-0.963392
1232	57.876	-0.963182
1233	57.754	-0.96282
1234	57.6139	-0.962479
1235	57.4825	-0.96213
1236	57.3627	-0.961797
1237	57.2311	-0.961524
1238	57.1004	-0.961271
1239	56.9668	-0.960962
1240	56.845	-0.960606
1241	56.7167	-0.960231
1242	56.5821	-0.959771
1243	56.4556	-0.959407
1244	56.3288	-0.959028
1245	56.1951	-0.958711
1246	56.0618	-0.958274
1247	55.9329	-0.957932
1248	55.8051	-0.957559
1249	55.6698	-0.957186
1250	55.5425	-0.956956
1251	55.4154	-0.956669
1252	55.2826	-0.956127
1253	55.1533	-0.955762
1254	55.022	-0.955232
1255	54.8925	-0.9547
1256	54.7612	-0.954277
1257	54.6283	-0.954032
1258	54.5005	-0.953558
1259	54.3674	-0.953182
1260	54.2346	-0.952739
1261	54.1035	-0.952326
1262	53.9756	-0.951927
1263	53.8484	-0.951548
1264	53.7091	-0.951056
1265	53.585	-0.950665
1266	53.4576	-0.950186
1267	53.3184	-0.949573
1268	53.1909	-0.948969
1269	53.0711	-0.948559
1270	52.9275	-0.948112
1271	52.796	-0.947654
1272	52.6646	-0.947263
1273	52.5378	-0.946952
1274	52.4054	-0.946535
1275	52.2691	-0.946109
1276	52.1419	-0.945745
1277	52.0117	-0.945307
1278	51.8823	-0.944737
1279	51.7498	-0.944175
1280	51.6117	-0.943682
1281	51.4868	-0.943101
1282	51.3526	-0.942512
1283	51.2223	-0.942037
1284	51.0916	-0.941531
1285	50.9622	-0.940771
1286	50.8285	-0.940033
1287	50.6968	-0.939323
1288	50.5643	-0.938666
1289	50.4343	-0.938022
1290	50.2973	-0.937447
1291	50.1714	-0.936932
1292	50.0402	-0.936401
1293	49.9018	-0.935737
1294	49.7748	-0.935088
1295	49.6391	-0.934346
1296	49.5079	-0.93352
1297	49.3727	-0.932819
1298	49.2435	-0.931897
1299	49.1128	-0.931094
1300	48.9761	-0.930251
1301	48.8453	-0.929387
1302	48.7106	-0.928462
1303	48.58	-0.927705
1304	48.4437	-0.926663
1305	48.3099	-0.92582
1306	48.1801	-0.92491
1307	48.0489	-0.923948
1308	47.9118	-0.922816
1309	47.7832	-0.921766
1310	47.6512	-0.9206
1311	47.5155	-0.919448
1312	47.3777	-0.918115
1313	47.2529	-0.917065
1314	47.1187	-0.915924
1315	46.9874	-0.914633
1316	46.8569	-0.913236
1317	46.7257	-0.912037
1318	46.5892	-0.910679
1319	46.4546	-0.909193
1320	46.3225	-0.907721
1321	46.195	-0.906409
1322	46.0599	-0.904875
1323	45.9191	-0.903295
1324	45.7901	-0.901668
1325	45.6599	-0.900019
1326	45.5269	-0.898136
1327	45.389	-0.896087
1328	45.2615	-0.89398
1329	45.1273	-0.891961
1330	44.9926	-0.889661
1331	44.8638	-0.887373
1332	44.7298	-0.885232
1333	44.5948	-0.882968
1334	44.4582	-0.880483
1335	44.3326	-0.877986
1336	44.1974	-0.875337
1337	44.0674	-0.872482
1338	43.9331	-0.869468
1339	43.8021	-0.866147
1340	43.6654	-0.862834
1341	43.5337	-0.859563
1342	43.3997	-0.856053
1343	43.274	-0.852448
1344	43.1425	-0.848816
1345	43.0005	-0.844884
1346	42.8777	-0.840714
1347	42.7422	-0.836197
1348	42.6071	-0.83138
1349	42.4731	-0.826459
1350	42.3445	-0.821482
1351	42.2143	-0.816135
1352	42.0787	-0.810504
1353	41.9477	-0.804783
1354	41.8165	-0.798888
1355	41.6851	-0.792618
1356	41.5473	-0.786201
1357	41.4196	-0.779656
1358	41.288	-0.773156
1359	41.156	-0.76625
1360	41.0201	-0.759181
1361	40.8895	-0.751869
1362	40.7589	-0.744533
1363	40.6222	-0.73652
1364	40.4924	-0.728337
1365	40.3597	-0.719976
1366	40.2278	-0.711407
1367	40.0932	-0.702588
1368	39.9667	-0.693688
1369	39.8347	-0.684524
1370	39.7006	-0.675106
1371	39.5659	-0.665588
1372	39.4351	-0.655748
1373	39.2994	-0.645586
1374	39.1584	-0.635421
1375	39.0349	-0.625055
1376	38.9021	-0.614586
1377	38.7694	-0.604058
1378	38.6281	-0.593654
1379	38.5019	-0.583044
1380	38.3651	-0.572267
1381	38.2287	-0.561353
1382	38.1012	-0.550448
1383	37.969	-0.539401
1384	37.8364	-0.5282
1385	37.7017	-0.517134
1386	37.5679	-0.505895
1387	37.4334	-0.494586
1388	37.3053	-0.483145
1389	37.1657	-0.471784
1390	37.0411	-0.460339
1391	36.9067	-0.448838
1392	36.7793	-0.437334
1393	36.64	-0.425861
1394	36.5097	-0.414297
1395	36.3764	-0.402695
1396	36.2438	-0.390992
1397	36.1072	-0.379126
1398	35.9815	-0.367118
1399	35.8485	-0.355134
1400	35.7114	-0.342901
1401	35.5876	-0.330732
1402	35.4562	-0.318472
1403	35.3157	-0.30617
1404	35.1844	-0.293504
1405	35.0556	-0.280591
1406	34.9276	-0.267332
1407	34.7875	-0.253645
1408	34.66	-0.239393
1409	34.5256	-0.224836
1410	34.3921	-0.209776
1411	34.2611	-0.194165
1412	34.133	-0.177885
1413	34.001	-0.160913
1414	33.867	-0.143087
1415	33.7408	-0.124699
1416	33.6108	-0.104887
1417	33.4766	-0.084962
1418	33.3364	-0.064486
1419	33.2142	-0.043005
1420	33.0829	-0.020314
1421	32.9503	0.001987
1422	32.817	0.025494
1423	32.6847	0.04976
1424	32.5596	0.074341
1425	32.4217	0.099363
1426	32.2944	0.125326
1427	32.1613	0.151833
1428	32.0376	0.178763
1429	31.905	0.206042
1430	31.7761	0.23317
1431	31.6492	0.260441
1432	31.5173	0.287617
1433	31.3795	0.314596
1434	31.2527	0.340908
1435	31.1261	0.366935
1436	30.9927	0.392067
1437	30.8588	0.416473
1438	30.7329	0.439755
1439	30.6039	0.462234
1440	30.4637	0.483457
1441	30.3386	0.503569
1442	30.2097	0.522316
1443	30.0743	0.539807
1444	29.9403	0.555479
1445	29.8133	0.569566
1446	29.6807	0.581731
1447	29.5454	0.59178
1448	29.4116	0.599699
1449	29.2805	0.605716
1450	29.1446	0.609255
1451	29.009	0.610621
1452	28.8764	0.609265
1453	28.7386	0.605056
1454	28.6054	0.598006
1455	28.4701	0.587988
1456	28.3343	0.574797
1457	28.1968	0.558634
1458	28.0597	0.539395
1459	27.9219	0.516989
1460	27.7895	0.491558
1461	27.6521	0.463232
1462	27.5109	0.432178
1463	27.3778	0.398577
1464	27.2406	0.362739
1465	27.1006	0.325038
1466	26.9609	0.285776
1467	26.824	0.245159
1468	26.6883	0.20391
1469	26.5489	0.162163
1470	26.4104	0.120404
1471	26.2751	0.078964
1472	26.1406	0.038309
1473	25.9954	-0.001328
1474	25.8659	-0.039703
1475	25.7329	-0.076679
1476	25.5898	-0.112071
1477	25.4517	-0.145753
1478	25.3203	-0.177964
1479	25.1829	-0.208245
1480	25.0448	-0.236657
1481	24.9131	-0.263333
1482	24.7766	-0.288109
1483	24.6395	-0.311159
1484	24.4979	-0.332774
1485	24.3713	-0.352772
1486	24.2352	-0.37136
1487	24.102	-0.388701
1488	23.9657	-0.404712
1489	23.8348	-0.419563
1490	23.6972	-0.433549
1491	23.5597	-0.446545
1492	23.4276	-0.458744
1493	23.2934	-0.470107
1494	23.1571	-0.480753
1495	23.0205	-0.490696
1496	22.8911	-0.49996
1497	22.7583	-0.508518
1498	22.6177	-0.516614
1499	22.4881	-0.524333
1500	22.3547	-0.531558
1501	22.2276	-0.538614
1502	22.0902	-0.545366
1503	21.9567	-0.551618
1504	21.8288	-0.557368
1505	21.6943	-0.563031
1506	21.5541	-0.568226
1507	21.4251	-0.573065
1508	21.2935	-0.577821
1509	21.1586	-0.582399
1510	21.0204	-0.586603
1511	20.8924	-0.590755
1512	20.7629	-0.594762
1513	20.6279	-0.598537
1514	20.4945	-0.602223
1515	20.3602	-0.605685
1516	20.2324	-0.608941
1517	20.0944	-0.612042
1518	19.9671	-0.615116
1519	19.8317	-0.6178
1520	19.6984	-0.62048
1521	19.5608	-0.623142
1522	19.4323	-0.625748
1523	19.2941	-0.628246
1524	19.1632	-0.630751
1525	19.0256	-0.633143
1526	18.8939	-0.635402
1527	18.7639	-0.637515
1528	18.6249	-0.639586
1529	18.4898	-0.641873
1530	18.3591	-0.644036
1531	18.2242	-0.645978
1532	18.0858	-0.647998
1533	17.9547	-0.649799
1534	17.8227	-0.651407
1535	17.6842	-0.653181
1536	17.5519	-0.654936
1537	17.424	-0.656698
1538	17.2906	-0.658397
1539	17.1519	-0.660002
1540	17.0212	-0.661428
1541	16.8874	-0.663015
1542	16.7564	-0.664405
1543	16.6188	-0.665755
1544	16.4894	-0.667107
1545	16.3578	-0.668398
1546	16.2188	-0.669559
1547	16.0793	-0.670761
1548	15.9511	-0.672118
1549	15.8187	-0.673401
1550	15.6824	-0.674697
1551	15.5549	-0.676037
1552	15.4211	-0.677357
1553	15.2877	-0.67846
1554	15.1499	-0.679551
1555	15.0219	-0.680623
1556	14.886	-0.681456
1557	14.7546	-0.682218
1558	14.617	-0.683016
1559	14.4865	-0.683891
1560	14.3545	-0.684706
1561	14.2196	-0.685564
1562	14.0893	-0.686404
1563	13.9614	-0.687236
1564	13.8232	-0.688021
1565	13.6928	-0.688846
1566	13.5572	-0.689671
1567	13.4288	-0.690524
1568	13.2954	-0.691296
1569	13.1588	-0.692093
1570	13.0301	-0.692896
1571	12.9019	-0.693671
1572	12.7637	-0.694237
1573	12.6353	-0.694944
1574	12.5055	-0.695572
1575	12.3675	-0.696137
1576	12.2264	-0.696693
1577	12.105	-0.697422
1578	11.9754	-0.698044
1579	11.8375	-0.698788
1580	11.7042	-0.699397
1581	11.577	-0.700072
1582	11.4429	-0.700856
1583	11.3068	-0.701663
1584	11.1757	-0.702199
1585	11.0476	-0.702771
1586	10.9147	-0.703342
1587	10.7763	-0.703718
1588	10.6481	-0.7041
1589	10.5136	-0.704525
1590	10.3804	-0.70491
1591	10.2457	-0.705236
1592	10.121	-0.705543
1593	9.98414	-0.705882
1594	9.84987	-0.706265
1595	9.72037	-0.70674
1596	9.58749	-0.707076
1597	9.45441	-0.70732
1598	9.32153	-0.707462
1599	9.18736	-0.707666
1600	9.05587	-0.707888
1601	8.92121	-0.708079
1602	8.78237	-0.708368
1603	8.65525	-0.708719
1604	8.52416	-0.708911
1605	8.38571	-0.708979
1606	8.25323	-0.709155
1607	8.12333	-0.709241
1608	7.99015	-0.709271
1609	7.85241	-0.709437
1610	7.72013	-0.709687
1611	7.5935	-0.709807
1612	7.45566	-0.710111
1613	7.32437	-0.710296
1614	7.18831	-0.710348
1615	7.0598	-0.710349
1616	6.91917	-0.71039
1617	6.78908	-0.710367
1618	6.66424	-0.710482
1619	6.52779	-0.710622
1620	6.39501	-0.71081
1621	6.26342	-0.711
1622	6.13034	-0.711191
1623	5.99676	-0.71133
1624	5.86478	-0.711403
1625	5.73806	-0.711426
1626	5.60498	-0.711455
1627	5.47359	-0.711487
1628	5.34121	-0.711514
1629	5.20515	-0.711479
1630	5.07187	-0.711531
1631	4.93274	-0.711747
1632	4.81038	-0.711923
1633	4.67919	-0.712055
1634	4.53996	-0.712258
1635	4.40777	-0.712429
1636	4.27589	-0.712399
1637	4.14688	-0.712229
1638	4.01489	-0.711929
1639	3.88221	-0.71169
1640	3.75023	-0.711449
1641	3.62509	-0.711245
1642	3.48665	-0.711267
1643	3.35914	-0.711484
1644	3.22864	-0.711718
1645	3.09775	-0.711848
1646	2.95762	-0.711973
1647	2.83288	-0.71193
1648	2.70437	-0.711924
1649	2.57189	-0.711901
1650	2.44229	-0.712061
1651	2.30782	-0.712293
1652	2.1805	-0.712489
1653	2.04296	-0.712677
1654	1.91891	-0.712816
1655	1.78574	-0.712944
1656	1.65425	-0.713019
1657	1.5173	-0.713223
1658	1.39167	-0.713299
1659	1.25859	-0.71348
1660	1.12859	-0.713419
1661	0.999384	-0.713455
1662	0.868492	-0.713505
1663	0.74048	-0.713609
1664	0.602734	-0.713524
1665	0.481573	-0.713616
1666	0.353758	-0.713497
1667	0.216806	-0.71343
1668	0.081543	-0.713351
1669	-0.047859	-0.713383
1670	-0.174681	-0.713352
1671	-0.311831	-0.713498
1672	-0.440639	-0.713567
1673	-0.569746	-0.713467
1674	-0.702623	-0.713356
1675	-0.835007	-0.713325
1676	-0.966099	-0.713183
1677	-1.09342	-0.713126
1678	-1.22183	-0.713214
1679	-1.35322	-0.71321
1680	-1.48411	-0.71318
1681	-1.61242	-0.713236
1682	-1.73884	-0.713234
1683	-1.86626	-0.713279
1684	-1.99964	-0.713359
1685	-2.12467	-0.71344
1686	-2.26192	-0.713664
1687	-2.37931	-0.713858
1688	-2.50514	-0.71402
1689	-2.63702	-0.71427
1690	-2.76265	-0.714448
1691	-2.88491	-0.714476
1692	-3.01292	-0.714575
1693	-3.13805	-0.714687
1694	-3.2607	-0.714861
1695	-3.38435	-0.715127
1696	-3.51256	-0.715328
1697	-3.6369	-0.715515
1698	-3.75726	-0.715693
1699	-3.88379	-0.715879
1700	-4.00743	-0.716087
1701	-4.12789	-0.716533
1702	-4.24836	-0.716799
1703	-4.36763	-0.717185
1704	-4.49118	-0.717606
1705	-4.61135	-0.717918
1706	-4.73111	-0.718177
1707	-4.84999	-0.718537
1708	-4.9787	-0.718812
1709	-5.09708	-0.719094
1710	-5.21059	-0.719436
1711	-5.325	-0.719757
1712	-5.44964	-0.720002
1713	-5.56424	-0.72031
1714	-5.68362	-0.72057
1715	-5.79832	-0.720907
1716	-5.91621	-0.721209
1717	-6.03439	-0.721616
1718	-6.14711	-0.722042
1719	-6.27254	-0.722275
1720	-6.38059	-0.722472
1721	-6.49212	-0.72283
1722	-6.60732	-0.723185
1723	-6.72639	-0.723438
1724	-6.83395	-0.723859
1725	-6.95064	-0.724274
1726	-7.06465	-0.724446
1727	-7.17598	-0.724655
1728	-7.28314	-0.724976
1729	-7.39625	-0.725271
1730	-7.51126	-0.725576
1731	-7.61692	-0.725896
1732	-7.72776	-0.726101
1733	-7.8366	-0.726171
1734	-7.94743	-0.726497
1735	-8.05509	-0.726686
1736	-8.16175	-0.726896
1737	-8.26782	-0.727288
1738	-8.37964	-0.72776
1739	-8.48978	-0.727954
1740	-8.59217	-0.7282
1741	-8.70975	-0.728536
1742	-8.80678	-0.728792
1743	-8.91126	-0.729007
1744	-9.01871	-0.729182
1745	-9.13054	-0.729426
1746	-9.22965	-0.729666
1747	-9.33075	-0.729938
1748	-9.4387	-0.730106
1749	-9.54169	-0.730478
1750	-9.64229	-0.730838
1751	-9.74965	-0.731051
1752	-9.85919	-0.73126
1753	-9.9591	-0.731633
1754	-10.0564	-0.73183
1755	-10.169	-0.731956
1756	-10.2659	-0.732333
1757	-10.3662	-0.732577
1758	-10.471	-0.73271
1759	-10.5758	-0.732998
1760	-10.6745	-0.733315
1761	-10.7763	-0.73337
1762	-10.8816	-0.733567
1763	-10.9821	-0.733849
1764	-11.0802	-0.734054
1765	-11.1831	-0.73435
1766	-11.2783	-0.734587
1767	-11.3802	-0.734791
1768	-11.4771	-0.734819
1769	-11.5759	-0.734827
1770	-11.6732	-0.734728
1771	-11.7729	-0.734917
1772	-11.8722	-0.735041
1773	-11.9623	-0.735307
1774	-12.0662	-0.73558
1775	-12.1616	-0.735832
1776	-12.2523	-0.736008
1777	-12.3502	-0.736117
1778	-12.4481	-0.736133
1779	-12.5419	-0.736123
1780	-12.6324	-0.736102
1781	-12.7283	-0.736081
1782	-12.8251	-0.736101
1783	-12.9183	-0.7363
1784	-13.0078	-0.736398
1785	-13.1114	-0.736585
1786	-13.1957	-0.736604
1787	-13.289	-0.736596
1788	-13.3778	-0.736516
1789	-13.4705	-0.736552
1790	-13.5593	-0.736574
1791	-13.6533	-0.736645
1792	-13.7474	-0.736817
1793	-13.8353	-0.737101
1794	-13.9217	-0.737436
1795	-14.0098	-0.737589
1796	-14.1077	-0.737829
1797	-14.189	-0.738066
1798	-14.2791	-0.73804
1799	-14.3608	-0.737945
1800	-14.464	-0.737942
1801	-14.5436	-0.737941
1802	-14.6331	-0.737874
1803	-14.7172	-0.737949
1804	-14.8052	-0.738074
1805	-14.8894	-0.738109
1806	-14.9736	-0.738057
1807	-15.0634	-0.737993
1808	-15.1441	-0.737851
1809	-15.2349	-0.73768
1810	-15.3189	-0.737779
1811	-15.4072	-0.737847
1812	-15.488	-0.737941
1813	-15.5766	-0.738049
1814	-15.6589	-0.738164
1815	-15.7459	-0.738183
1816	-15.826	-0.738165
1817	-15.9014	-0.738294
1818	-15.987	-0.738463
1819	-16.0747	-0.73852
1820	-16.1457	-0.738497
1821	-16.2355	-0.738391
1822	-16.3163	-0.738276
1823	-16.3928	-0.738087
1824	-16.474	-0.737913
1825	-16.5604	-0.737679
1826	-16.637	-0.737588
1827	-16.7164	-0.737431
1828	-16.7931	-0.737355
1829	-16.8792	-0.737339
1830	-16.9533	-0.737447
1831	-17.0334	-0.737541
1832	-17.1146	-0.737689
1833	-17.1915	-0.737773
1834	-17.2706	-0.73783
1835	-17.348	-0.737762
1836	-17.4225	-0.737722
1837	-17.5074	-0.737601
1838	-17.5733	-0.737494
1839	-17.6513	-0.737304
1840	-17.7352	-0.737411
1841	-17.808	-0.737435
1842	-17.8775	-0.737366
1843	-17.9598	-0.73726
1844	-18.0379	-0.737266
1845	-18.1088	-0.737141
1846	-18.1816	-0.737061
1847	-18.2613	-0.737033
1848	-18.3386	-0.737058
1849	-18.4077	-0.736934
1850	-18.4769	-0.736747
1851	-18.5563	-0.736577
1852	-18.6274	-0.736448
1853	-18.6984	-0.736315
1854	-18.7678	-0.7363
1855	-18.8476	-0.736274
1856	-18.9186	-0.73631
1857	-18.9866	-0.736289
1858	-19.0636	-0.736247
1859	-19.141	-0.736169
1860	-19.201	-0.736243
1861	-19.2764	-0.736104
1862	-19.3491	-0.735922
1863	-19.417	-0.735791
1864	-19.4853	-0.735672
1865	-19.558	-0.735443
1866	-19.6274	-0.735394
1867	-19.6977	-0.735406
1868	-19.7679	-0.735333
1869	-19.8385	-0.735185
1870	-19.9113	-0.734988
1871	-19.9772	-0.734749
1872	-20.043	-0.734615
1873	-20.1174	-0.734626
1874	-20.1861	-0.734372
1875	-20.2565	-0.734199
1876	-20.3228	-0.734222
1877	-20.3952	-0.734078
1878	-20.4589	-0.733766
1879	-20.5279	-0.733865
1880	-20.5931	-0.733965
1881	-20.6702	-0.733756
1882	-20.7337	-0.733484
1883	-20.8014	-0.733485
1884	-20.8698	-0.733304
1885	-20.9337	-0.733078
1886	-20.9962	-0.732945
1887	-21.0658	-0.732905
1888	-21.1311	-0.732669
1889	-21.1992	-0.732557
1890	-21.2617	-0.732323
1891	-21.3328	-0.732116
1892	-21.3973	-0.731953
1893	-21.4602	-0.731881
1894	-21.5217	-0.73167
1895	-21.597	-0.731577
1896	-21.6477	-0.731508
1897	-21.7122	-0.731374
1898	-21.777	-0.731161
1899	-21.8442	-0.73107
1900	-21.8989	-0.731005
1901	-21.9656	-0.731074
1902	-22.0361	-0.73105
1903	-22.0944	-0.730928
1904	-22.155	-0.730823
1905	-22.2162	-0.730587
1906	-22.277	-0.730228
1907	-22.3387	-0.729978
1908	-22.4044	-0.729771
1909	-22.4619	-0.729581
1910	-22.5286	-0.7294
1911	-22.583	-0.729146
1912	-22.6409	-0.728953
1913	-22.7052	-0.7287
1914	-22.7617	-0.728414
1915	-22.8188	-0.72824
1916	-22.8808	-0.728073
1917	-22.9427	-0.72791
1918	-22.9993	-0.727958
1919	-23.0554	-0.727828
1920	-23.1147	-0.727616
1921	-23.1789	-0.727352
1922	-23.2308	-0.727074
1923	-23.2889	-0.726818
1924	-23.3507	-0.726665
1925	-23.4111	-0.726443
1926	-23.4627	-0.726472
1927	-23.5234	-0.726345
1928	-23.5837	-0.72595
1929	-23.6387	-0.725621
1930	-23.6904	-0.725458
1931	-23.7513	-0.725142
1932	-23.8067	-0.724983
1933	-23.8596	-0.72482
1934	-23.9122	-0.724732
1935	-23.9685	-0.724665
1936	-24.0282	-0.724493
1937	-24.0849	-0.724416
1938	-24.1364	-0.724374
1939	-24.1943	-0.724242
1940	-24.2523	-0.724134
1941	-24.304	-0.724033
1942	-24.3544	-0.723822
1943	-24.4162	-0.723702
1944	-24.467	-0.723696
1945	-24.5205	-0.723465
1946	-24.5742	-0.723384
1947	-24.6274	-0.723298
1948	-24.6786	-0.723132
1949	-24.7324	-0.722802
1950	-24.7897	-0.722618
1951	-24.8404	-0.722271
1952	-24.8903	-0.72189
1953	-24.9442	-0.721708
1954	-25.0028	-0.721601
1955	-25.0473	-0.7214
1956	-25.0956	-0.721375
1957	-25.1497	-0.72144
1958	-25.2056	-0.721212
1959	-25.2502	-0.720914
1960	-25.3049	-0.720803
1961	-25.3616	-0.720608
1962	-25.404	-0.7203
1963	-25.4544	-0.720108
1964	-25.5017	-0.719983
1965	-25.5585	-0.719821
1966	-25.6039	-0.719625
1967	-25.6562	-0.71946
1968	-25.6999	-0.719364
1969	-25.7575	-0.719331
1970	-25.8011	-0.719148
1971	-25.8479	-0.718911
1972	-25.9039	-0.718744
1973	-25.952	-0.718576
1974	-25.9976	-0.718281
1975	-26.0455	-0.717972
1976	-26.0973	-0.717813
1977	-26.1422	-0.71767
1978	-26.1899	-0.717513
1979	-26.2385	-0.717263
1980	-26.2883	-0.717058
1981	-26.3356	-0.716931
1982	-26.3801	-0.716545
1983	-26.4283	-0.716137
1984	-26.4732	-0.715963
1985	-26.5211	-0.715908
1986	-26.5603	-0.715656
1987	-26.611	-0.715507
1988	-26.6548	-0.715357
1989	-26.704	-0.715179
1990	-26.7414	-0.714869
1991	-26.7921	-0.714607
1992	-26.836	-0.714589
1993	-26.8752	-0.71459
1994	-26.9293	-0.714479
1995	-26.9709	-0.71439
1996	-27.0106	-0.71432
1997	-27.0587	-0.713996
[truncated: 933 more rows]

## Sheet: Figure 3h
	Time (s)	Temperture (oC)
	0.13594	21.8489
	1.76235	32.52
	5.04422	38.953
	8.90695	42.8884
	12.4357	47.9591
	17.1987	50.9675
	19.2318	50.381
	22.6588	51.4405
	26.449	53.0298
	30.3407	56.3788
	33.0853	52.9352
	37.0061	52.992
	41.3045	56.1139
	43.4682	51.4405
	47.3019	49.4539
	50.5692	48.9619
	54.5046	47.9024
	57.7138	43.8912
	61.0973	43.3615
	64.4228	41.9046
	68.1838	38.9151
	71.4657	39.8801
	74.7766	37.8556

## Sheet: Figure 4d
		Load (N)
	Displacement (cm)	Shape memory ureteral stent (permanent shape)	Shape memory ureteral stent (temporary shape)	Comercially available ureteral stent	Comercially available ureteral stent (coil removed)
	0.35	0.077	0.047	0.037	0.038
	0.375	0.068	0.013	0.047	0.021
	0.4	0.126	0.065	0.009	0.036
	0.425	0.156	0.062	0.012	0.046
	0.45	0.2	0.067	0.01	0.059
	0.475	0.253	0.077	0.009	0.075
	0.5	0.299	0.107	0.01	0.087
	0.525	0.285	0.142	0.006	0.11
	0.55	0.331	0.175	0.018	0.127
	0.575	0.368	0.211	0.014	0.136
	0.6	0.385	0.258	0.022	0.162
	0.625	0.405	0.293	0.025	0.18
	0.65	0.425	0.343	0.025	0.193
	0.675	0.447	0.388	0.027	0.218
	0.7	0.479	0.421	0.032	0.23
	0.725	0.495	0.466	0.034	0.262
	0.75	0.505	0.495	0.049	0.284
	0.775	0.536	0.52	0.043	0.298
	0.8	0.558	0.538	0.06	0.326
	0.825	0.582	0.542	0.062	0.351
	0.85	0.604	0.55	0.079	0.358
	0.875	0.622	0.541	0.084	0.393
	0.9	0.644	0.546	0.094	0.404
	0.925	0.66	0.556	0.094	0.434
	0.95	0.688	0.559	0.11	0.446
	0.975	0.701	0.579	0.124	0.473
	1	0.718	0.592	0.143	0.485
	1.025	0.741	0.606	0.143	0.504
	1.05	0.76	0.604	0.16	0.534
	1.075	0.781	0.614	0.164	0.556
	1.1	0.792	0.634	0.185	0.585
	1.125	0.808	0.639	0.201	0.612
	1.15	0.834	0.659	0.216	0.628
	1.175	0.839	0.667	0.246	0.657
	1.2	0.868	0.692	0.254	0.678
	1.225	0.876	0.701	0.268	0.697
	1.25	0.896	0.704	0.286	0.726
	1.275	0.91	0.727	0.304	0.743
	1.3	0.917	0.752	0.323	0.782
	1.325	0.93	0.768	0.331	0.807
	1.35	0.924	0.793	0.361	0.835
	1.375	0.935	0.797	0.377	0.864
	1.4	0.941	0.829	0.381	0.888
	1.425	0.934	0.835	0.404	0.913
	1.45	0.939	0.854	0.421	0.927
	1.475	0.942	0.866	0.441	0.966
	1.5	0.952	0.876	0.458	0.984
	1.525	0.964	0.877	0.472	1.025
	1.55	0.96	0.856	0.495	1.062
	1.575	0.971	0.847	0.504	1.093
	1.6	0.974	0.843	0.529	1.146
	1.625	0.979	0.839	0.541	1.164
	1.65	0.979	0.855	0.553	1.207
	1.675	0.981	0.851	0.575	1.252
	1.7	0.984	0.849	0.591	1.277
	1.725	0.981	0.83	0.604	1.308
	1.75	0.99	0.824	0.615	1.337
	1.775	0.991	0.815	0.631	1.356
	1.8	0.976	0.806	0.641	1.377
	1.825	0.984	0.807	0.655	1.395
	1.85	0.966	0.813	0.667	1.401
	1.875	0.964	0.789	0.672	1.413
	1.9	0.944	0.8	0.694	1.431
	1.925	0.933	0.781	0.699	1.428
	1.95	0.924	0.784	0.714	1.434
	1.975	0.92	0.777	0.74	1.441
	2	0.898	0.775	0.741	1.445
	2.025	0.891	0.768	0.765	1.443
	2.05	0.888	0.762	0.777	1.44
	2.075	0.885	0.766	0.78	1.444
	2.1	0.886	0.766	0.806	1.455
	2.125	0.884	0.766	0.819	1.446
	2.15	0.874	0.772	0.828	1.461
	2.175	0.872	0.765	0.828	1.453
	2.2	0.867	0.767	0.834	1.464
	2.225	0.866	0.763	0.852	1.464
	2.25	0.859	0.769	0.855	1.465
	2.275	0.85	0.761	0.873	1.464
	2.3	0.84	0.761	0.874	1.461
	2.325	0.828	0.779	0.89	1.463
	2.35	0.81	0.777	0.908	1.462
	2.375	0.811	0.769	0.908	1.449
	2.4	0.81	0.774	0.928	1.457
	2.425	0.828	0.781	0.932	1.458
	2.45	0.804	0.79	0.946	1.457
	2.475	0.811	0.8	0.963	1.46
	2.5	0.813	0.826	0.975	1.459
	2.525	0.799	0.861	1.004	1.459
	2.55	0.807	0.872	1.004	1.46
	2.575	0.807	0.897	1.029	1.467
	2.6	0.806	0.896	1.036	1.461
	2.625	0.802	0.867	1.04	1.453
	2.65	0.796	0.857	1.058	1.457
	2.675	0.795	0.876	1.074	1.455
	2.7	0.8	0.889	1.091	1.448
	2.725	0.791	0.906	1.107	1.453
	2.75	0.788	0.929	1.118	1.447
	2.775	0.777	0.945	1.133	1.446
	2.8	0.776	0.955	1.148	1.446
	2.825	0.765	0.955	1.167	1.462
	2.85	0.766	0.875	1.181	1.443
	2.875	0.772	0.879	1.196	1.447
	2.9	0.756	0.867	1.201	1.44
	2.925	0.763	0.862	1.229	1.435
	2.95	0.758	0.861	1.241	1.433
	2.975	0.754	0.86	1.254	1.443
	3	0.755	0.835	1.274	1.44
	3.025	0.748	0.838	1.292	1.428
	3.05	0.753	0.844	1.309	1.429
	3.075	0.746	0.856	1.331	1.437
	3.1	0.753	0.854	1.346	1.428
	3.125	0.757	0.887	1.369	1.437
	3.15	0.749	0.922	1.395	1.429
	3.175	0.759	0.965	1.409	1.429
	3.2	0.757	0.98	1.443	1.432
	3.225	0.75	0.985	1.454	1.427
	3.25	0.759	0.897	1.482	1.431
	3.275	0.758	0.931	1.512	1.433
	3.3	0.764	0.966	1.559	1.43
	3.325	0.744	0.989	1.571	1.433
	3.35	0.749	1.013	1.605	1.422
	3.375	0.742	1.055	1.632	1.427
	3.4	0.734	1.082	1.659	1.43
	3.425	0.728	1.102	1.69	1.42
	3.45	0.724	1.14	1.725	1.426
	3.475	0.721	1.152	1.755	1.421
	3.5	0.715	1.131	1.79	1.426
	3.525	0.706	1.126	1.825	1.421
	3.55	0.715	1.128	1.859	1.426
	3.575	0.705	1.133	1.88	1.422
	3.6	0.707	1.118	1.913	1.411
	3.625	0.702	1.137	1.941	1.418
	3.65	0.697	1.133	1.972	1.422
	3.675	0.695	1.122	1.981	1.405
	3.7	0.697	1.074	2.014	1.404
	3.725	0.69	1.07	2.028	1.406
	3.75	0.682	1.066	2.043	1.394
	3.775	0.684	1.06	2.073	1.388
	3.8	0.682	1.067	2.061	1.38
	3.825	0.682	1.045	2.099	1.375
	3.85	0.678	1.05	2.117	1.374
	3.875	0.663	1.061	2.127	1.359
	3.9	0.67	1.045	2.137	1.353
	3.925	0.667	1.031	2.146	1.345
	3.95	0.667	1.031	2.155	1.345
	3.975	0.661	1.045	2.16	1.339
	4	0.644	1.069	2.178	1.345
	4.025	0.632	1.095	2.187	1.319
	4.05	0.627	1.142	2.203	1.33
	4.075	0.618	1.192	2.218	1.316
	4.1	0.62	1.235	2.226	1.317
	4.125	0.608	1.297	2.239	1.31
	4.15	0.606	1.345	2.242	1.298
	4.175	0.599	1.414	2.254	1.295
	4.2	0.591	1.476	2.264	1.285
	4.225	0.598	1.542	2.259	1.269
	4.25	0.59	1.608	2.265	1.269
	4.275	0.591	1.67	2.276	1.255
	4.3	0.595	1.75	2.29	1.252
	4.325	0.588	1.818	2.298	1.247
	4.35	0.589	1.891	2.301	1.233
	4.375	0.577	1.959	2.319	1.228
	4.4	0.585	2.011	2.311	1.214
	4.425	0.573	2.001	2.316	1.209
	4.45	0.57	1.889	2.329	1.207
	4.475	0.576	1.915	2.324	1.196
	4.5	0.568	1.944	2.337	1.185
	4.525	0.574	1.957	2.34	1.182
	4.55	0.564	1.996	2.345	1.175
	4.575	0.559	2.019	2.354	1.158
	4.6	0.575	2.038	2.35	1.153
	4.625	0.553	2.059	2.366	1.155
	4.65	0.552	2.038	2.358	1.138
	4.675	0.553	1.912	2.371	1.137
	4.7	0.551	1.84	2.371	1.138
	4.725	0.551	1.841	2.367	1.125
	4.75	0.543	1.849	2.374	1.116
	4.775	0.553	1.881	2.379	1.118
	4.8	0.549	1.849	2.376	1.119
	4.825	0.551	1.767	2.382	1.106
	4.85	0.553	1.721	2.376	1.102
	4.875	0.542	1.693	2.396	1.1
	4.9	0.538	1.667	2.405	1.097
	4.925	0.524	1.657	2.395	1.087
	4.95	0.513	1.642	2.389	1.076
	4.975	0.518	1.616	2.399	1.081
	5	0.491	1.58	2.409	1.063
	5.025	0.496	1.523	2.409	1.058
	5.05	0.483	1.492	2.412	1.052
	5.075	0.478	1.477	2.42	1.04
	5.1	0.463	1.482	2.416	1.038
	5.125	0.464	1.465	2.415	1.031
	5.15	0.459	1.461	2.414	1.027
	5.175	0.462	1.461	2.418	1.026
	5.2	0.452	1.482	2.416	1.001
	5.225	0.416	1.5	2.421	1.008
	5.25	0.4	1.52	2.431	0.995
	5.275	0.397	1.532	2.432	0.987
	5.3	0.395	1.541	2.445	0.99
	5.325	0.398	1.53	2.447	0.975
	5.35	0.389	1.518	2.465	0.971
	5.375	0.382	1.505	2.456	0.964
	5.4	0.389	1.526	2.444	0.951
	5.425	0.378	1.528	2.44	0.955
	5.45	0.382	1.544	2.446	0.941
	5.475	0.375	1.532	2.424	0.942
	5.5	0.371	1.507	2.417	0.932
	5.525	0.37	1.479	2.416	0.928
	5.55	0.367	1.438	2.423	0.918
	5.575	0.376	1.429	2.419	0.911
	5.6	0.376	1.427	2.423	0.908
	5.625	0.357	1.423	2.423	0.905
	5.65	0.357	1.426	2.416	0.903
	5.675	0.357	1.42	2.415	0.905
	5.7	0.353	1.37	2.407	0.892
	5.725	0.353	1.329	2.395	0.896
	5.75	0.354	1.265	2.39	0.877
	5.775	0.353	1.213	2.386	0.881
	5.8	0.35	1.176	2.383	0.876
	5.825	0.355	1.151	2.38	0.867
	5.85	0.354	1.143	2.377	0.871
	5.875	0.359	1.138	2.374	0.86
	5.9	0.359	1.154	2.375	0.854
	5.925	0.351	1.149	2.372	0.846
	5.95	0.361	1.156	2.363	0.848
	5.975	0.356	1.149	2.362	0.837
	6	0.351	1.127	2.361	0.832
	6.025	0.364	1.12	2.355	0.827
	6.05	0.348	1.099	2.362	0.826
	6.075	0.35	1.086	2.351	0.823
	6.1	0.352	1.075	2.353	0.818
	6.125	0.35	1.049	2.357	0.807
	6.15	0.346	1.057	2.356	0.817
	6.175	0.352	1.057	2.361	0.799
	6.2	0.359	1.07	2.352	0.822
	6.225	0.343	1.076	2.351	0.786
	6.25	0.343	1.066	2.351	0.796
	6.275	0.335	0.996	2.345	0.781
	6.3	0.339	0.977	2.345	0.79
	6.325	0.34	0.962	2.346	0.771
	6.35	0.332	0.931	2.346	0.773
	6.375	0.336	0.904	2.351	0.762
	6.4	0.336	0.898	2.334	0.763
	6.425	0.328	0.847	2.342	0.753
	6.45	0.336	0.84	2.34	0.751
	6.475	0.326	0.823	2.348	0.756
	6.5	0.332	0.821	2.348	0.745
	6.525	0.325	0.818	2.356	0.743
	6.55	0.325	0.797	2.35	0.734
	6.575	0.332	0.777	2.335	0.732
	6.6	0.317	0.765	2.343	0.721
	6.625	0.313	0.756	2.341	0.724
	6.65	0.311	0.75	2.331	0.723
	6.675	0.315	0.73	2.327	0.713
	6.7	0.313	0.726	2.33	0.708
	6.725	0.314	0.709	2.329	0.712
	6.75	0.315	0.696	2.331	0.706
	6.775	0.313	0.697	2.336	0.699
	6.8	0.31	0.675	2.331	0.693
	6.825	0.313	0.674	2.331	0.694
	6.85	0.293	0.659	2.332	0.682
	6.875	0.308	0.652	2.329	0.688
	6.9	0.289	0.637	2.33	0.684
	6.925	0.297	0.608	2.329	0.67
	6.95	0.293	0.61	2.326	0.684
	6.975	0.297	0.596	2.341	0.668
	7	0.301	0.577	2.325	0.667
	7.025	0.29	0.584	2.328	0.675
	7.05	0.295	0.575	2.33	0.659
	7.075	0.293	0.585	2.328	0.667
	7.1	0.284	0.586	2.326	0.655
	7.125	0.285	0.583	2.315	0.649
	7.15	0.276	0.587	2.313	0.652
	7.175	0.28	0.573	2.31	0.661
	7.2	0.275	0.578	2.304	0.648
	7.225	0.272	0.563	2.304	0.643
	7.25	0.276	0.565	2.286	0.641
	7.275	0.274	0.562	2.286	0.637
	7.3	0.266	0.551	2.284	0.633
	7.325	0.272	0.559	2.278	0.63
	7.35	0.262	0.548	2.276	0.616
	7.375	0.27	0.551	2.249	0.624
	7.4	0.261	0.547	2.265	0.623
	7.425	0.262	0.548	2.252	0.614
	7.45	0.258	0.542	2.244	0.627
	7.475	0.253	0.543	2.247	0.616
	7.5	0.256	0.535	2.238	0.612
	7.525	0.255	0.54	2.235	0.612
	7.55	0.265	0.538	2.234	0.606
	7.575	0.255	0.546	2.222	0.602
	7.6	0.26	0.533	2.222	0.591
	7.625	0.257	0.544	2.21	0.598
	7.65	0.255	0.54	2.212	0.59
	7.675	0.249	0.543	2.208	0.588
	7.7	0.24	0.54	2.196	0.594
	7.725	0.247	0.532	2.202	0.575
	7.75	0.247	0.529	2.195	0.577
	7.775	0.245	0.526	2.197	0.578
	7.8	0.247	0.518	2.189	0.574
	7.825	0.251	0.526	2.194	0.579
	7.85	0.241	0.514	2.184	0.573
	7.875	0.242	0.529	2.194	0.571
	7.9	0.242	0.513	2.204	0.569
	7.925	0.241	0.523	2.207	0.562
	7.95	0.235	0.518	2.21	0.554
	7.975	0.239	0.515	2.215	0.548
	8	0.237	0.52	2.217	0.554
	8.025	0.229	0.521	2.233	0.54
	8.05	0.234	0.521	2.23	0.545
	8.075	0.232	0.517	2.24	0.541
	8.1	0.232	0.514	2.25	0.54
	8.125	0.232	0.518	2.253	0.536
	8.15	0.226	0.509	2.265	0.534
	8.175	0.237	0.509	2.26	0.53
	8.2	0.232	0.505	2.274	0.53
	8.225	0.23	0.504	2.284	0.527
	8.25	0.223	0.502	2.285	0.53
	8.275	0.216	0.494	2.29	0.517
	8.3	0.212	0.489	2.292	0.526
	8.325	0.211	0.484	2.295	0.519
	8.35	0.213	0.485	2.294	0.522
	8.375	0.206	0.489	2.299	0.516
	8.4	0.216	0.481	2.306	0.508
	8.425	0.212	0.487	2.299	0.505
	8.45	0.214	0.485	2.318	0.511
	8.475	0.213	0.485	2.318	0.503
	8.5	0.211	0.479	2.328	0.506
	8.525	0.211	0.469	2.325	0.497
	8.55	0.21	0.474	2.324	0.502
	8.575	0.198	0.476	2.333	0.494
	8.6	0.202	0.467	2.331	0.498
	8.625	0.198	0.465	2.33	0.497
	8.65	0.194	0.467	2.324	0.489
	8.675	0.2	0.479	2.325	0.487
	8.7	0.2	0.473	2.32	0.484
	8.725	0.194	0.479	2.305	0.477
	8.75	0.2	0.476	2.302	0.487
	8.775	0.2	0.473	2.301	0.477
	8.8	0.2	0.472	2.291	0.479
	8.825	0.182	0.474	2.288	0.475
	8.85	0.184	0.476	2.275	0.472
	8.875	0.188	0.476	2.259	0.469
	8.9	0.19	0.475	2.249	0.471
	8.925	0.185	0.486	2.241	0.471
	8.95	0.18	0.479	2.23	0.459
	8.975	0.181	0.48	2.212	0.457
	9	0.18	0.493	2.2	0.449
	9.025	0.193	0.489	2.201	0.448
	9.05	0.188	0.502	2.178	0.455
	9.075	0.182	0.494	2.181	0.448
	9.1	0.182	0.493	2.161	0.446
	9.125	0.176	0.496	2.159	0.444
	9.15	0.174	0.492	2.146	0.441
	9.175	0.152	0.502	2.141	0.445
	9.2	0.161	0.496	2.133	0.434
	9.225	0.161	0.499	2.116	0.437
	9.25	0.155	0.497	2.104	0.433
	9.275	0.156	0.501	2.095	0.43
	9.3	0.144	0.505	2.076	0.434
	9.325	0.148	0.492	2.073	0.424
	9.35	0.15	0.5	2.054	0.421
	9.375	0.152	0.497	2.073	0.421
	9.4	0.153	0.491	2.024	0.42
	9.425	0.144	0.492	2.014	0.416
	9.45	0.143	0.491	1.996	0.408
	9.475	0.156	0.489	1.973	0.416
	9.5	0.145	0.483	1.968	0.41
	9.525	0.15	0.477	1.947	0.399
	9.55	0.137	0.486	1.939	0.412
	9.575	0.152	0.471	1.911	0.396
	9.6	0.151	0.48	1.891	0.406
	9.625	0.144	0.467	1.879	0.393
	9.65	0.15	0.47	1.856	0.396
	9.675	0.148	0.466	1.839	0.389
	9.7	0.146	0.471	1.827	0.386
	9.725	0.144	0.475	1.811	0.39
	9.75	0.142	0.468	1.8	0.386
	9.775	0.145	0.466	1.78	0.382
	9.8	0.142	0.466	1.767	0.377
	9.825	0.14	0.454	1.763	0.38
	9.85	0.146	0.464	1.749	0.382
	9.875	0.135	0.464	1.743	0.371
	9.9	0.142	0.474	1.734	0.37
	9.925	0.133	0.463	1.723	0.378
	9.95	0.141	0.465	1.723	0.362
	9.975	0.137	0.467	1.706	0.362
	10	0.129	0.468	1.706	0.358
	10.025	0.132	0.465	1.684	0.351
	10.05	0.128	0.466	1.675	0.349
	10.075	0.129	0.459	1.678	0.354
	10.1	0.129	0.462	1.67	0.349
	10.125	0.12	0.458	1.667	0.351
	10.15	0.132	0.463	1.647	0.337
	10.175	0.119	0.461	1.649	0.344
	10.2	0.124	0.457	1.645	0.34
	10.225	0.121	0.466	1.629	0.336
	10.25	0.118	0.454	1.628	0.327
	10.275	0.122	0.458	1.605	0.334
	10.3	0.118	0.458	1.608	0.321
	10.325	0.121	0.457	1.601	0.322
	10.35	0.116	0.463	1.585	0.324
	10.375	0.115	0.448	1.604	0.321
	10.4	0.118	0.453	1.578	0.321
	10.425	0.118	0.448	1.573	0.304
	10.45	0.112	0.448	1.565	0.317
	10.475	0.11	0.44	1.558	0.308
	10.5	0.108	0.428	1.557	0.295
	10.525	0.106	0.437	1.556	0.313
	10.55	0.108	0.432	1.547	0.307
	10.575	0.102	0.431	1.547	0.294
	10.6	0.101	0.439	1.542	0.298
	10.625	0.099	0.423	1.543	0.294
	10.65	0.109	0.425	1.538	0.296
	10.675	0.105	0.417	1.535	0.286
	10.7	0.101	0.432	1.534	0.29
	10.725	0.096	0.417	1.521	0.288
	10.75	0.105	0.416	1.514	0.295
	10.775	0.097	0.413	1.501	0.289
	10.8	0.098	0.417	1.513	0.287
	10.825	0.102	0.402	1.497	0.284
	10.85	0.099	0.412	1.489	0.278
	10.875	0.101	0.406	1.484	0.275
	10.9	0.1	0.406	1.477	0.281
	10.925	0.102	0.393	1.476	0.276
	10.95	0.104	0.4	1.464	0.28
	10.975	0.09	0.39	1.465	0.274
	11	0.098	0.393	1.458	0.271
	11.025	0.094	0.393	1.448	0.266
	11.05	0.088	0.389	1.445	0.262
	11.075	0.098	0.386	1.442	0.266
	11.1	0.094	0.38	1.439	0.264
	11.125	0.092	0.385	1.43	0.266
	11.15	0.091	0.388	1.423	0.253
	11.175	0.086	0.381	1.418	0.256
	11.2	0.1	0.383	1.416	0.256
	11.225	0.096	0.377	1.416	0.257
	11.25	0.093	0.373	1.414	0.262
	11.275	0.092	0.382	1.407	0.258
	11.3	0.086	0.369	1.391	0.254
	11.325	0.099	0.381	1.388	0.253
	11.35	0.093	0.369	1.387	0.253
	11.375	0.098	0.373	1.377	0.242
	11.4	0.085	0.37	1.366	0.256
	11.425	0.095	0.365	1.371	0.244
	11.45	0.098	0.368	1.359	0.249
	11.475	0.094	0.365	1.352	0.239
	11.5	0.087	0.371	1.344	0.251
	11.525	0.094	0.36	1.337	0.239
	11.55	0.092	0.363	1.325	0.246
	11.575	0.097	0.372	1.32	0.234
	11.6	0.088	0.366	1.322	0.241
	11.625	0.101	0.364	1.315	0.234
	11.65	0.082	0.365	1.306	0.225
	11.675	0.087	0.358	1.306	0.229
	11.7	0.105	0.36	1.29	0.239
	11.725	0.086	0.356	1.291	0.222
	11.75	0.096	0.355	1.276	0.231
	11.775	0.083	0.362	1.275	0.233
	11.8	0.09	0.351	1.275	0.229
	11.825	0.083	0.356	1.264	0.229
	11.85	0.079	0.359	1.27	0.23
	11.875	0.082	0.363	1.248	0.225
	11.9	0.083	0.355	1.248	0.224
	11.925	0.079	0.364	1.234	0.227
	11.95	0.075	0.364	1.23	0.224
	11.975	0.077	0.353	1.233	0.22
	12	0.083	0.361	1.215	0.223
	12.025	0.072	0.368	1.218	0.211
	12.05	0.079	0.359	1.208	0.222
	12.075	0.079	0.36	1.195	0.22
	12.1	0.082	0.347	1.197	0.209
	12.125	0.081	0.356	1.179	0.223
	12.15	0.078	0.341	1.179	0.212
	12.175	0.079	0.349	1.17	0.214
	12.2	0.074	0.343	1.164	0.215
	12.225	0.079	0.339	1.164	0.212
	12.25	0.079	0.338	1.161	0.216
	12.275	0.073	0.344	1.159	0.207
	12.3	0.074	0.342	1.149	0.214
	12.325	0.073	0.353	1.14	0.211
	12.35	0.072	0.33	1.137	0.203
	12.375	0.081	0.345	1.127	0.219
	12.4	0.076	0.334	1.126	0.212
	12.425	0.073	0.34	1.127	0.207
	12.45	0.075	0.328	1.112	0.206
	12.475	0.08	0.33	1.106	0.209
	12.5	0.077	0.322	1.098	0.215
	12.525	0.071	0.317	1.099	0.199
	12.55	0.078	0.317	1.089	0.194
	12.575	0.073	0.315	1.087	0.204
	12.6	0.078	0.301	1.09	0.2
	12.625	0.081	0.313	1.079	0.21
	12.65	0.077	0.306	1.077	0.198
	12.675	0.087	0.304	1.068	0.207
	12.7	0.076	0.3	1.067	0.199
	12.725	0.074	0.301	1.062	0.2
	12.75	0.08	0.302	1.06	0.195
	12.775	0.065	0.3	1.059	0.197
	12.8	0.075	0.302	1.055	0.196
	12.825	0.074	0.299	1.046	0.195
	12.85	0.066	0.292	1.054	0.197
	12.875	0.071	0.306	1.043	0.2
	12.9	0.069	0.298	1.044	0.195
	12.925	0.068	0.302	1.032	0.198
	12.95	0.071	0.298	1.04	0.195
	12.975	0.082	0.291	1.034	0.185
	13	0.076	0.294	1.034	0.193
	13.025	0.067	0.291	1.034	0.188
	13.05	0.075	0.291	1.025	0.185
	13.075	0.079	0.291	1.023	0.192
	13.1	0.072	0.29	1.026	0.192
	13.125	0.07	0.295	1.016	0.185
	13.15	0.073	0.284	1.017	0.179
	13.175	0.073	0.3	1.008	0.188
	13.2	0.062	0.294	1.009	0.183
	13.225	0.066	0.294	1.012	0.188
	13.25	0.068	0.3	0.998	0.188
	13.275	0.065	0.294	1.002	0.18
	13.3	0.059	0.295	0.999	0.188
	13.325	0.056	0.3	1.003	0.174
	13.35	0.067	0.302	0.996	0.183
	13.375	0.059	0.291	0.993	0.179
	13.4	0.064	0.296	0.992	0.173
	13.425	0.063	0.285	0.988	0.178
	13.45	0.056	0.296	0.978	0.175
	13.475	0.061	0.291	0.987	0.177
	13.5	0.064	0.294	0.978	0.165
	13.525	0.06	0.282	0.983	0.169
	13.55	0.065	0.292	0.974	0.178
	13.575	0.063	0.286	0.976	0.163
	13.6	0.056	0.291	0.962	0.163
	13.625	0.064	0.282	0.965	0.168
	13.65	0.054	0.29	0.963	0.164
	13.675	0.064	0.286	0.961	0.156
	13.7	0.067	0.293	0.957	0.157
	13.725	0.062	0.282	0.948	0.161
	13.75	0.057	0.281	0.949	0.151
	13.775	0.06	0.276	0.946	0.155
	13.8	0.052	0.284	0.947	0.159
	13.825	0.062	0.272	0.941	0.151
	13.85	0.061	0.276	0.935	0.149
	13.875	0.052	0.268	0.93	0.145
	13.9	0.052	0.279	0.929	0.149
	13.925	0.055	0.273	0.921	0.15
	13.95	0.052	0.266	0.916	0.141
	13.975	0.059	0.266	0.91	0.151
	14	0.048	0.258	0.909	0.148
	14.025	0.051	0.269	0.903	0.139
	14.05	0.049	0.267	0.892	0.139
	14.075	0.045	0.256	0.89	0.144
	14.1	0.052	0.262	0.888	0.144
	14.125	0.049	0.259	0.884	0.137
	14.15	0.055	0.265	0.87	0.144
	14.175	0.043	0.265	0.866	0.137
	14.2	0.044	0.26	0.86	0.133
	14.225	0.049	0.267	0.851	0.128
	14.25	0.042	0.265	0.851	0.136
	14.275	0.042	0.267	0.848	0.13
	14.3	0.036	0.269	0.836	0.122
	14.325	0.044	0.257	0.839	0.128
	14.35	0.036	0.268	0.818	0.127
	14.375	0.029	0.25	0.825	0.123
	14.4	0.036	0.246	0.81	0.128
	14.425	0.037	0.24	0.809	0.127
	14.45	0.026	0.24	0.806	0.119
	14.475	0.037	0.24	0.799	0.116
	14.5	0.031	0.229	0.794	0.115
	14.525	0.04	0.229	0.792	0.119
	14.55	0.045	0.212	0.779	0.109
	14.575	0.035	0.211	0.784	0.119
	14.6	0.035	0.214	0.767	0.106
	14.625	0.027	0.197	0.766	0.108
	14.65	0.037	0.211	0.754	0.109
	14.675	0.031	0.21	0.756	0.103
	14.7	0.042	0.207	0.754	0.115
	14.725	0.036	0.212	0.741	0.102
	14.75	0.039	0.208	0.751	0.097
	14.775	0.038	0.214	0.729	0.101
	14.8	0.032	0.204	0.731	0.098
	14.825	0.047	0.206	0.726	0.095
	14.85	0.033	0.211	0.711	0.104
	14.875	0.032	0.198	0.712	0.09
	14.9	0.035	0.204	0.71	0.092
	14.925	0.03	0.2	0.697	0.089
	14.95	0.035	0.207	0.698	0.094
	14.975	0.034	0.197	0.684	0.092
	15	0.028	0.195	0.688	0.09
	15.025	0.03	0.203	0.682	0.1
	15.05	0.028	0.194	0.679	0.086
	15.075	0.033	0.195	0.671	0.087
	15.1	0.035	0.194	0.664	0.082
	15.125	0.031	0.19	0.662	0.089
	15.15	0.034	0.186	0.654	0.085
	15.175	0.032	0.191	0.655	0.077
	15.2	0.039	0.194	0.647	0.078
	15.225	0.029	0.192	0.64	0.076
	15.25	0.028	0.19	0.637	0.075
	15.275	0.036	0.182	0.636	0.089
	15.3	0.032	0.176	0.633	0.077
	15.325	0.035	0.179	0.629	0.075
	15.35	0.034	0.174	0.622	0.065
	15.375	0.032	0.168	0.634	0.073
	15.4	0.035	0.17	0.61	0.072
	15.425	0.029	0.158	0.618	0.07
	15.45	0.033	0.165	0.614	0.067
	15.475	0.027	0.157	0.609	0.061
	15.5	0.034	0.15	0.61	0.063
	15.525	0.039	0.158	0.603	0.057
	15.55	0.031	0.147	0.601	0.054
	15.575	0.03	0.146	0.594	0.064
	15.6	0.035	0.146	0.59	0.056
	15.625	0.035	0.135	0.599	0.049
	15.65	0.032	0.147	0.59	0.049
	15.675	0.029	0.133	0.581	0.039
	15.7	0.07	0.131	0.585	0.046
	15.725	0.032	0.128	0.579	0.034
	15.75	0.029	0.132	0.578	0.045
	15.775	0.028	0.129	0.567	0.039
	15.8	0.032	0.124	0.568	0.037
	15.825	0.037	0.125	0.563	0.034
	15.85	0.028	0.123	0.555	0.04
	15.875	0.035	0.112	0.559	0.033
	15.9	0.03	0.114	0.555	0.043
	15.925	0.032	0.104	0.553	0.038
	15.95	0.031	0.095	0.551	0.043
	15.975	0.032	0.086	0.55	0.04
	16	0.038	0.091	0.543	0.043
	16.025	0.028	0.089	0.535	0.036
	16.05	0.037	0.082	0.542	0.045
	16.075	0.034	0.085	0.538	0.045
	16.1	0.028	0.087	0.533	0.035
	16.125	0.031	0.082	0.531	0.045
	16.15	0.031	0.083	0.523	0.034
	16.175	0.036	0.082	0.532	0.051
	16.2	0.039	0.082	0.519	0.037
	16.225		0.077	0.524	0.038
	16.25		0.074	0.517	0.035
	16.275		0.071	0.509	0.031
	16.3		0.072	0.517	0.037
	16.325		0.073	0.514	0.04
	16.35		0.066	0.505	0.033
	16.375		0.059	0.499	0.043
	16.4		0.02	0.492	0.035
	16.425		0.015	0.504	0.042
	16.45		0.024	0.49	0.036
	16.475		0.017	0.494	0.042
	16.5		0.023	0.488	0.04
	16.525		0.024	0.485	0.037
	16.55		0.024	0.487	0.044
	16.575		0.037	0.474	0.043
	16.6		0.014	0.482	0.04
	16.625		0.025	0.472	0.04
	16.65		0.018	0.466	0.036
	16.675		0.028	0.468	0.044
	16.7		0.022	0.462	0.034
	16.725		0.016	0.459	0.042
	16.75		0.023	0.456	0.049
	16.775		0.024	0.45	0.035
	16.8		0.025	0.457	0.044
	16.825		0.027	0.442	0.042
	16.85		0.018	0.449	0.043
	16.875		0.02	0.439	0.043
	16.9		0.021	0.446	0.034
	16.925		0.029	0.432	0.044
	16.95		0.019	0.421	0.034
	16.975		0.021	0.426	0.038
	17		0.027	0.418	0.041
	17.025		0.021	0.415	0.032
	17.05		0.029	0.411	0.039
	17.075		0.029	0.402	0.043
	17.1		0.019	0.401	0.043
	17.125		0.028	0.397
	17.15		0.023	0.395
	17.175		0.029	0.397
	17.2		0.019	0.387
	17.225		0.028	0.389
	17.25		0.028	0.38
	17.275		0.025	0.38
	17.3		0.022	0.374
	17.325		0.016	0.377
	17.35		0.029	0.379
	17.375			0.371
	17.4			0.379
	17.425			0.363
	17.45			0.356
	17.475			0.355
	17.5			0.349
	17.525			0.345
	17.55			0.346
	17.575			0.346
	17.6			0.352
	17.625			0.335
	17.65			0.332
	17.675			0.324
	17.7			0.329
	17.725			0.323
	17.75			0.32
	17.775			0.322
	17.8			0.322
	17.825			0.311
	17.85			0.311
	17.875			0.309
	17.9			0.31
	17.925			0.299
	17.95			0.305
	17.975			0.3
	18			0.293
	18.025			0.299
	18.05			0.292
	18.075			0.285
	18.1			0.281
	18.125			0.284
	18.15			0.279
	18.175			0.291
	18.2			0.282
	18.225			0.285
	18.25			0.274
	18.275			0.273
	18.3			0.268
	18.325			0.276
	18.35			0.269
	18.375			0.271
	18.4			0.271
	18.425			0.263
	18.45			0.253
	18.475			0.259
	18.5			0.256
	18.525			0.253
	18.55			0.244
	18.575			0.246
	18.6			0.243
	18.625			0.237
	18.65			0.239
	18.675			0.227
	18.7			0.236
	18.725			0.213
	18.75			0.217
	18.775			0.188
	18.8			0.064

## Sheet: Figure4e 
	Comercially available ureteral stent	Comercially available ureteral stent (coil removed)	Shape memory ureteral stent (temporary shape)	Shape memory ureteral stent (permanent shape)
Peak load (N)	2.078	1.762	2.156	0.99
	2.36	1.276	2.059	1.414
	2.889	1.465	2.041	0.826
	2.456	1.22	2.195	0.967

## Sheet: Figure 4f
	Comercially available ureteral stent	Comercially available ureteral stent (coil removed)	Shape memory ureteral stent (temporary shape)	Shape memory ureteral stent (permanent shape)
Work (J)	0.20636	0.08549	0.09978	0.05063
	0.22781	0.08365	0.10186	0.05994
	0.27024	0.09579	0.14503	0.01831
	0.24248	0.07718	0.14694	0.04542

## Sheet: Figure 5f
		Temperature
	Time (s)	Probe 1	Probe 2	Probe 3
	0	37.0002	37.0002	37.0001
	0.02	37.048	37.0498	37.0194
	0.04	37.101	37.1052	37.041
	0.06	37.1577	37.1648	37.0645
	0.08	37.2182	37.2286	37.0898
	0.1	37.2827	37.2972	37.1171
	0.12	37.3507	37.3698	37.1462
	0.14	37.4213	37.4456	37.1768
	0.16	37.4938	37.5239	37.2085
	0.18	37.5673	37.6038	37.241
	0.2	37.6412	37.6846	37.274
	0.22	37.7148	37.7656	37.3073
	0.24	37.7878	37.8464	37.3407
	0.26	37.8599	37.9267	37.374
	0.28	37.931	38.0064	37.4073
	0.3	38.0014	38.0857	37.4405
	0.32	38.0708	38.1645	37.4736
	0.34	38.1396	38.2429	37.5066
	0.36	38.2076	38.3209	37.5396
	0.38	38.2749	38.3985	37.5725
	0.4	38.3415	38.4757	37.6054
	0.42	38.4075	38.5525	37.6381
	0.44	38.4729	38.629	37.6708
	0.46	38.5377	38.7052	37.7034
	0.48	38.6019	38.781	37.736
	0.5	38.6656	38.8565	37.7684
	0.52	38.7288	38.9317	37.8008
	0.54	38.7915	39.0065	37.8332
	0.56	38.8537	39.0812	37.8654
	0.58	38.9154	39.1555	37.8976
	0.6	38.9766	39.2295	37.9297
	0.62	39.0374	39.3033	37.9617
	0.64	39.0978	39.3768	37.9937
	0.66	39.1577	39.45	38.0255
	0.68	39.2173	39.5229	38.0573
	0.7	39.2764	39.5956	38.0891
	0.72	39.3352	39.6681	38.1207
	0.74	39.3935	39.7403	38.1523
	0.76	39.4515	39.8123	38.1838
	0.78	39.5091	39.884	38.2152
	0.8	39.5664	39.9555	38.2466
	0.82	39.6233	40.0267	38.2778
	0.84	39.6799	40.0977	38.309
	0.86	39.7362	40.1685	38.3402
	0.88	39.7921	40.239	38.3712
	0.9	39.8477	40.3093	38.4022
	0.92	39.9029	40.3794	38.4331
	0.94	39.9579	40.4492	38.4639
	0.96	40.0125	40.5189	38.4946
	0.98	40.0669	40.5883	38.5253
	1	40.1209	40.6574	38.5559
	1.02	40.1747	40.7264	38.5864
	1.04	40.2282	40.7951	38.6169
	1.06	40.2813	40.8636	38.6472
	1.08	40.3342	40.9319	38.6775
	1.1	40.3869	41	38.7077
	1.12	40.4392	41.0679	38.7379
	1.14	40.4913	41.1355	38.768
	1.16	40.5431	41.2029	38.798
	1.18	40.5947	41.2702	38.8279
	1.2	40.646	41.3372	38.8577
	1.22	40.697	41.4039	38.8875
	1.24	40.7478	41.4705	38.9172
	1.26	40.7984	41.5369	38.9468
	1.28	40.8487	41.6031	38.9764
	1.3	40.8988	41.669	39.0058
	1.32	40.9486	41.7347	39.0352
	1.34	40.9982	41.8003	39.0646
	1.36	41.0475	41.8656	39.0938
	1.38	41.0967	41.9307	39.123
	1.4	41.1456	41.9956	39.1521
	1.42	41.1942	42.0604	39.1811
	1.44	41.2427	42.1249	39.2101
	1.46	41.2909	42.1892	39.239
	1.48	41.3389	42.2533	39.2678
	1.5	41.3867	42.3172	39.2966
	1.52	41.4343	42.3809	39.3252
	1.54	41.4816	42.4444	39.3538
	1.56	41.5288	42.5077	39.3824
	1.58	41.5757	42.5708	39.4108
	1.6	41.6225	42.6337	39.4392
	1.62	41.669	42.6964	39.4675
	1.64	41.7154	42.759	39.4957
	1.66	41.7615	42.8213	39.5239
	1.68	41.8074	42.8834	39.552
	1.7	41.8532	42.9454	39.58
	1.72	41.8987	43.0071	39.608
	1.74	41.9441	43.0687	39.6359
	1.76	41.9893	43.13	39.6637
	1.78	42.0343	43.1912	39.6915
	1.8	42.0791	43.2522	39.7191
	1.82	42.1237	43.313	39.7467
	1.84	42.1681	43.3736	39.7743
	1.86	42.2124	43.434	39.8018
	1.88	42.2564	43.4943	39.8292
	1.9	42.3003	43.5543	39.8565
	1.92	42.344	43.6142	39.8838
	1.94	42.3876	43.6739	39.911
	1.96	42.4309	43.7334	39.9381
	1.98	42.4741	43.7927	39.9652
	2	42.5172	43.8518	39.9922
	2.02	42.56	43.9108	40.0191
	2.04	42.6027	43.9695	40.046
	2.06	42.6452	44.0281	40.0728
	2.08	42.6876	44.0865	40.0995
	2.1	42.7298	44.1448	40.1262
	2.12	42.7718	44.2028	40.1528
	2.14	42.8137	44.2607	40.1793
	2.16	42.8554	44.3184	40.2058
	2.18	42.8969	44.3759	40.2322
	2.2	42.9383	44.4333	40.2585
	2.22	42.9796	44.4905	40.2848
	2.24	43.0207	44.5475	40.311
	2.26	43.0616	44.6043	40.3371
	2.28	43.1024	44.661	40.3632
	2.3	43.143	44.7175	40.3892
	2.32	43.1835	44.7738	40.4152
	2.34	43.2238	44.8299	40.441
	2.36	43.264	44.8859	40.4669
	2.38	43.304	44.9418	40.4926
	2.4	43.3439	44.9974	40.5183
	2.42	43.3837	45.0529	40.544
	2.44	43.4233	45.1082	40.5695
	2.46	43.4628	45.1634	40.5951
	2.48	43.5021	45.2184	40.6205
	2.5	43.5413	45.2732	40.6459
	2.52	43.5803	45.3279	40.6712
	2.54	43.6193	45.3824	40.6965
	2.56	43.658	45.4367	40.7217
	2.58	43.6967	45.4909	40.7469
	2.6	43.7352	45.5449	40.7719
	2.62	43.7735	45.5988	40.797
	2.64	43.8118	45.6525	40.8219
	2.66	43.8499	45.7061	40.8468
	2.68	43.8879	45.7595	40.8717
	2.7	43.9257	45.8127	40.8965
	2.72	43.9634	45.8658	40.9212
	2.74	44.001	45.9187	40.9459
	2.76	44.0385	45.9715	40.9705
	2.78	44.0758	46.0241	40.995
	2.8	44.113	46.0766	41.0195
	2.82	44.1501	46.1289	41.044
	2.84	44.1871	46.1811	41.0683
	2.86	44.2239	46.2331	41.0927
	2.88	44.2606	46.2849	41.1169
	2.9	44.2972	46.3367	41.1411
	2.92	44.3337	46.3882	41.1653
	2.94	44.37	46.4397	41.1894
	2.96	44.4063	46.4909	41.2134
	2.98	44.4424	46.5421	41.2374
	3	44.4784	46.593	41.2613
	3.02	44.5143	46.6439	41.2852
	3.04	44.5501	46.6946	41.309
	3.06	44.5857	46.7451	41.3328
	3.08	44.6213	46.7955	41.3565
	3.1	44.6567	46.8458	41.3801
	3.12	44.692	46.8959	41.4037
	3.14	44.7272	46.9459	41.4273
	3.16	44.7623	46.9957	41.4507
	3.18	44.7973	47.0454	41.4742
	3.2	44.8322	47.095	41.4975
	3.22	44.8669	47.1444	41.5209
	3.24	44.9016	47.1937	41.5442
	3.26	44.9361	47.2428	41.5674
	3.28	44.9706	47.2919	41.5905
	3.3	45.0049	47.3407	41.6136
	3.32	45.0391	47.3895	41.6367
	3.34	45.0733	47.4381	41.6597
	3.36	45.1073	47.4866	41.6827
	3.38	45.1412	47.5349	41.7056
	3.4	45.175	47.5831	41.7284
	3.42	45.2087	47.6312	41.7512
	3.44	45.2423	47.6791	41.774
	3.46	45.2758	47.7269	41.7967
	3.48	45.3092	47.7746	41.8194
	3.5	45.3426	47.8221	41.8419
	3.52	45.3758	47.8696	41.8645
	3.54	45.4089	47.9168	41.887
	3.56	45.4419	47.964	41.9094
	3.58	45.4748	48.011	41.9318
	3.6	45.5076	48.058	41.9542
	3.62	45.5403	48.1047	41.9765
	3.64	45.573	48.1514	41.9988
	3.66	45.6055	48.1979	42.021
	3.68	45.6379	48.2443	42.0431
	3.7	45.6703	48.2906	42.0652
	3.72	45.7025	48.3368	42.0873
	3.74	45.7347	48.3828	42.1093
	3.76	45.7667	48.4287	42.1313
	3.78	45.7987	48.4745	42.1532
	3.8	45.8306	48.5202	42.175
	3.82	45.8624	48.5657	42.1969
	3.84	45.8941	48.6111	42.2186
	3.86	45.9257	48.6564	42.2404
	3.88	45.9572	48.7016	42.2621
	3.9	45.9886	48.7467	42.2837
	3.92	46.02	48.7916	42.3053
	3.94	46.0512	48.8365	42.3268
	3.96	46.0824	48.8812	42.3483
	3.98	46.1135	48.9258	42.3698
	4	46.1445	48.9703	42.3912
	4.02	46.1754	49.0146	42.4125
	4.04	46.2062	49.0589	42.4338
	4.06	46.2369	49.103	42.4551
	4.08	46.2676	49.147	42.4763
	4.1	46.2981	49.1909	42.4975
	4.12	46.3286	49.2347	42.5187
	4.14	46.359	49.2784	42.5397
	4.16	46.3894	49.322	42.5608
	4.18	46.4196	49.3654	42.5818
	4.2	46.4498	49.4088	42.6028
	4.22	46.4798	49.452	42.6237
	4.24	46.5098	49.4951	42.6445
	4.26	46.5397	49.5382	42.6654
	4.28	46.5696	49.5811	42.6861
	4.3	46.5993	49.6239	42.7069
	4.32	46.629	49.6666	42.7276
	4.34	46.6586	49.7091	42.7483
	4.36	46.6881	49.7516	42.7689
	4.38	46.7176	49.794	42.7895
	4.4	46.7469	49.8362	42.81
	4.42	46.7762	49.8784	42.8305
	4.44	46.8054	49.9204	42.8509
	4.46	46.8346	49.9624	42.8713
	4.48	46.8636	50.0042	42.8917
	4.5	46.8926	50.0459	42.912
	4.52	46.9215	50.0876	42.9323
	4.54	46.9504	50.1291	42.9526
	4.56	46.9791	50.1705	42.9728
	4.58	47.0078	50.2118	42.9929
	4.6	47.0364	50.2531	43.013
	4.62	47.065	50.2942	43.0331
	4.64	47.0934	50.3352	43.0532
	4.66	47.1218	50.3761	43.0732
	4.68	47.1501	50.4169	43.0931
	4.7	47.1784	50.4576	43.1131
	4.72	47.2066	50.4982	43.133
	4.74	47.2347	50.5388	43.1528
	4.76	47.2627	50.5792	43.1726
	4.78	47.2907	50.6195	43.1924
	4.8	47.3186	50.6597	43.2121
	4.82	47.3464	50.6998	43.2318
	4.84	47.3742	50.7399	43.2514
	4.86	47.4019	50.7798	43.2711
	4.88	47.4295	50.8196	43.2906
	4.9	47.4571	50.8594	43.3102
	4.92	47.4846	50.899	43.3297
	4.94	47.512	50.9386	43.3491
	4.96	47.5393	50.978	43.3686
	4.98	47.5666	51.0174	43.3879
	5	47.5939	51.0566	43.4073
	5.02	47.621	51.0958	43.4266
	5.04	47.6481	51.1349	43.4459
	5.06	47.6751	51.1739	43.4651
	5.08	47.7021	51.2128	43.4843
	5.1	47.729	51.2516	43.5035
	5.12	47.7558	51.2903	43.5226
	5.14	47.7826	51.3289	43.5417
	5.16	47.8093	51.3674	43.5608
	5.18	47.8359	51.4059	43.5798
	5.2	47.8625	51.4442	43.5988
	5.22	47.889	51.4825	43.6178
	5.24	47.9155	51.5206	43.6367
	5.26	47.9419	51.5587	43.6555
	5.28	47.9682	51.5967	43.6744
	5.3	47.9945	51.6346	43.6932
	5.32	48.0207	51.6724	43.712
	5.34	48.0468	51.7101	43.7307
	5.36	48.0729	51.7478	43.7494
	5.38	48.0989	51.7853	43.7681
	5.4	48.1249	51.8228	43.7867
	5.42	48.1508	51.8602	43.8053
	5.44	48.1766	51.8975	43.8239
	5.46	48.2024	51.9347	43.8424
	5.48	48.2281	51.9718	43.861
	5.5	48.2538	52.0089	43.8794
	5.52	48.2794	52.0458	43.8979
	5.54	48.3049	52.0827	43.9163
	5.56	48.3304	52.1195	43.9346
	5.58	48.3559	52.1562	43.953
	5.6	48.3812	52.1928	43.9713
	5.62	48.4066	52.2293	43.9895
	5.64	48.4318	52.2658	44.0078
	5.66	48.457	52.3021	44.026
	5.68	48.4822	52.3384	44.0442
	5.7	48.5073	52.3746	44.0623
	5.72	48.5323	52.4108	44.0804
	5.74	48.5573	52.4468	44.0985
	5.76	48.5822	52.4828	44.1165
	5.78	48.6071	52.5187	44.1345
	5.8	48.6319	52.5545	44.1525
	5.82	48.6567	52.5902	44.1705
	5.84	48.6814	52.6259	44.1884
	5.86	48.706	52.6614	44.2062
	5.88	48.7306	52.6969	44.2241
	5.9	48.7552	52.7323	44.2419
	5.92	48.7796	52.7677	44.2597
	5.94	48.8041	52.8029	44.2775
	5.96	48.8285	52.8381	44.2952
	5.98	48.8528	52.8732	44.3129
	6	48.8771	52.9082	44.3306
	6.02	48.9013	52.9432	44.3482
	6.04	48.9255	52.9781	44.3658
	6.06	48.9496	53.0128	44.3834
	6.08	48.9737	53.0476	44.4009
	6.1	48.9977	53.0822	44.4185
	6.12	49.0217	53.1168	44.4359
	6.14	49.0456	53.1513	44.4534
	6.16	49.0695	53.1857	44.4708
	6.18	49.0933	53.22	44.4882
	6.2	49.117	53.2543	44.5056
	6.22	49.1408	53.2885	44.5229
	6.24	49.1644	53.3226	44.5403
	6.26	49.188	53.3567	44.5575
	6.28	49.2116	53.3907	44.5748
	6.3	49.2351	53.4246	44.592
	6.32	49.2586	53.4584	44.6092
	6.34	49.282	53.4922	44.6264
	6.36	49.3054	53.5259	44.6435
	6.38	49.3287	53.5595	44.6606
	6.4	49.352	53.593	44.6777
	6.42	49.3752	53.6265	44.6947
	6.44	49.3984	53.6599	44.7118
	6.46	49.4215	53.6933	44.7288
	6.48	49.4446	53.7265	44.7457
	6.5	49.4677	53.7597	44.7627
	6.52	49.4907	53.7929	44.7796
	6.54	49.5136	53.8259	44.7965
	6.56	49.5365	53.8589	44.8133
	6.58	49.5594	53.8918	44.8302
	6.6	49.5822	53.9247	44.8469
	6.62	49.6049	53.9575	44.8637
	6.64	49.6276	53.9902	44.8805
	6.66	49.6503	54.0228	44.8972
	6.68	49.6729	54.0554	44.9139
	6.7	49.6955	54.0879	44.9305
	6.72	49.718	54.1203	44.9472
	6.74	49.7405	54.1527	44.9638
	6.76	49.763	54.185	44.9804
	6.78	49.7854	54.2173	44.9969
	6.8	49.8077	54.2495	45.0135
	6.82	49.83	54.2816	45.03
	6.84	49.8523	54.3136	45.0465
	6.86	49.8745	54.3456	45.0629
	6.88	49.8967	54.3775	45.0793
	6.9	49.9188	54.4094	45.0958
	6.92	49.9409	54.4412	45.1121
	6.94	49.963	54.4729	45.1285
	6.96	49.985	54.5045	45.1448
	6.98	50.0069	54.5361	45.1611
	7	50.0288	54.5677	45.1774
	7.02	50.0507	54.5991	45.1936
	7.04	50.0726	54.6305	45.2099
	7.06	50.0943	54.6619	45.2261
	7.08	50.1161	54.6932	45.2422
	7.1	50.1378	54.7244	45.2584
	7.12	50.1595	54.7555	45.2745
	7.14	50.1811	54.7866	45.2906
	7.16	50.2027	54.8177	45.3067
	7.18	50.2242	54.8486	45.3227
	7.2	50.2457	54.8795	45.3387
	7.22	50.2672	54.9104	45.3547
	7.24	50.2886	54.9412	45.3707
	7.26	50.31	54.9719	45.3867
	7.28	50.3314	55.0025	45.4026
	7.3	50.3526	55.0331	45.4185
	7.32	50.3739	55.0637	45.4344
	7.34	50.3951	55.0942	45.4502
	7.36	50.4163	55.1246	45.4661
	7.38	50.4374	55.1549	45.4819
	7.4	50.4586	55.1853	45.4976
	7.42	50.4796	55.2155	45.5134
	7.44	50.5006	55.2457	45.5291
	7.46	50.5216	55.2758	45.5448
	7.48	50.5426	55.3059	45.5605
	7.5	50.5635	55.3359	45.5762
	7.52	50.5844	55.3658	45.5918
	7.54	50.6052	55.3957	45.6075
	7.56	50.626	55.4256	45.623
	7.58	50.6467	55.4553	45.6386
	7.6	50.6674	55.4851	45.6542
	7.62	50.6881	55.5147	45.6697
	7.64	50.7088	55.5443	45.6852
	7.66	50.7294	55.5739	45.7007
	7.68	50.7499	55.6034	45.7161
	7.7	50.7705	55.6328	45.7316
	7.72	50.791	55.6622	45.747
	7.74	50.8114	55.6915	45.7624
	7.76	50.8318	55.7208	45.7777
	7.78	50.8522	55.75	45.7931
	7.8	50.8725	55.7792	45.8084
	7.82	50.8929	55.8083	45.8237
	7.84	50.9131	55.8373	45.839
	7.86	50.9334	55.8663	45.8542
	7.88	50.9536	55.8952	45.8695
	7.9	50.9737	55.9241	45.8847
	7.92	50.9939	55.953	45.8999
	7.94	51.0139	55.9817	45.9151
	7.96	51.034	56.0105	45.9302
	7.98	51.054	56.0391	45.9453
	8	51.074	56.0677	45.9604
	8.02	51.094	56.0963	45.9755
	8.04	51.1139	56.1248	45.9906
	8.06	51.1337	56.1533	46.0056
	8.08	51.1536	56.1817	46.0206
	8.1	51.1734	56.21	46.0356
	8.12	51.1932	56.2383	46.0506
	8.14	51.2129	56.2666	46.0656
	8.16	51.2326	56.2948	46.0805
	8.18	51.2523	56.3229	46.0954
	8.2	51.272	56.351	46.1103
	8.22	51.2916	56.379	46.1252
	8.24	51.3111	56.407	46.14
	8.26	51.3307	56.435	46.1549
	8.28	51.3502	56.4628	46.1697
	8.3	51.3697	56.4907	46.1844
	8.32	51.3891	56.5185	46.1992
	8.34	51.4085	56.5462	46.214
	8.36	51.4279	56.5739	46.2287
	8.38	51.4472	56.6015	46.2434
	8.4	51.4665	56.6291	46.2581
	8.42	51.4858	56.6566	46.2728
	8.44	51.505	56.6841	46.2874
	8.46	51.5242	56.7115	46.302
	8.48	51.5434	56.7389	46.3167
	8.5	51.5626	56.7662	46.3312
	8.52	51.5817	56.7935	46.3458
	8.54	51.6007	56.8208	46.3603
	8.56	51.6198	56.848	46.3749
	8.58	51.6388	56.8751	46.3894
	8.6	51.6578	56.9022	46.4039
	8.62	51.6767	56.9292	46.4183
	8.64	51.6957	56.9562	46.4328
	8.66	51.7146	56.9832	46.4472
	8.68	51.7334	57.0101	46.4616
	8.7	51.7522	57.0369	46.476
	8.72	51.7711	57.0637	46.4904
	8.74	51.7898	57.0905	46.5048
	8.76	51.8085	57.1172	46.5191
	8.78	51.8272	57.1439	46.5334
	8.8	51.8459	57.1705	46.5477
	8.82	51.8646	57.197	46.562
	8.84	51.8832	57.2236	46.5762
	8.86	51.9018	57.25	46.5905
	8.88	51.9203	57.2764	46.6047
	8.9	51.9388	57.3028	46.6189
	8.92	51.9573	57.3292	46.6331
	8.94	51.9758	57.3555	46.6473
	8.96	51.9942	57.3817	46.6614
	8.98	52.0126	57.4079	46.6755
	9	52.031	57.4341	46.6897
	9.02	52.0493	57.4602	46.7037
	9.04	52.0676	57.4862	46.7178
	9.06	52.0859	57.5123	46.7319
	9.08	52.1042	57.5382	46.7459
	9.1	52.1224	57.5641	46.7599
	9.12	52.1406	57.59	46.7739
	9.14	52.1588	57.6159	46.7879
	9.16	52.1769	57.6417	46.8019
	9.18	52.195	57.6674	46.8158
	9.2	52.2131	57.6931	46.8297
	9.22	52.2311	57.7188	46.8437
	9.24	52.2492	57.7444	46.8576
	9.26	52.2672	57.77	46.8714
	9.28	52.2851	57.7955	46.8853
	9.3	52.3031	57.821	46.8991
	9.32	52.321	57.8464	46.913
	9.34	52.3389	57.8719	46.9268
	9.36	52.3567	57.8972	46.9406
	9.38	52.3745	57.9225	46.9543
	9.4	52.3924	57.9478	46.9681
	9.42	52.4101	57.973	46.9818
	9.44	52.4279	57.9982	46.9955
	9.46	52.4456	58.0234	47.0092
	9.48	52.4633	58.0485	47.0229
	9.5	52.4809	58.0735	47.0366
	9.52	52.4986	58.0986	47.0502
	9.54	52.5162	58.1235	47.0639
	9.56	52.5337	58.1485	47.0775
	9.58	52.5513	58.1734	47.0911
	9.6	52.5688	58.1982	47.1047
	9.62	52.5863	58.2231	47.1182
	9.64	52.6038	58.2478	47.1318
	9.66	52.6213	58.2726	47.1453
	9.68	52.6387	58.2972	47.1588
	9.7	52.6561	58.3219	47.1723
	9.72	52.6734	58.3465	47.1858
	9.74	52.6908	58.3711	47.1993
	9.76	52.7081	58.3956	47.2127
	9.78	52.7254	58.4201	47.2262
	9.8	52.7426	58.4445	47.2396
	9.82	52.7599	58.4689	47.253
	9.84	52.7771	58.4933	47.2664
	9.86	52.7942	58.5177	47.2797
	9.88	52.8114	58.5419	47.2931
	9.9	52.8285	58.5662	47.3064
	9.92	52.8456	58.5904	47.3197
	9.94	52.8627	58.6146	47.333
	9.96	52.8798	58.6387	47.3463
	9.98	52.8968	58.6628	47.3596
	10	52.9138	58.6868	47.3728
	10.02	52.9308	58.7109	47.3861
	10.04	52.9478	58.7348	47.3993
	10.06	52.9647	58.7588	47.4125
	10.08	52.9816	58.7827	47.4257
	10.1	52.9985	58.8065	47.4389
	10.12	53.0153	58.8304	47.452
	10.14	53.0322	58.8541	47.4652
	10.16	53.049	58.8779	47.4783
	10.18	53.0657	58.9016	47.4914
	10.2	53.0825	58.9253	47.5045
	10.22	53.0992	58.9489	47.5176
	10.24	53.1159	58.9725	47.5307
	10.26	53.1326	58.9961	47.5438
	10.28	53.1493	59.0196	47.5568
	10.3	53.1659	59.0431	47.5698
	10.32	53.1825	59.0665	47.5828
	10.34	53.1991	59.0899	47.5958
	10.36	53.2157	59.1133	47.6088
	10.38	53.2322	59.1366	47.6217
	10.4	53.2487	59.1599	47.6347
	10.42	53.2652	59.1832	47.6476
	10.44	53.2817	59.2064	47.6605
	10.46	53.2981	59.2296	47.6734
	10.48	53.3145	59.2528	47.6863
	10.5	53.3309	59.2759	47.6992
	10.52	53.3473	59.2989	47.712
	10.54	53.3637	59.322	47.7249
	10.56	53.38	59.345	47.7377
	10.58	53.3963	59.368	47.7505
	10.6	53.4126	59.3909	47.7633
	10.62	53.4288	59.4138	47.7761
	10.64	53.4451	59.4367	47.7889
	10.66	53.4613	59.4595	47.8016
	10.68	53.4775	59.4823	47.8144
	10.7	53.4936	59.5051	47.8271
	10.72	53.5098	59.5278	47.8398
	10.74	53.5259	59.5505	47.8525
	10.76	53.542	59.5732	47.8652
	10.78	53.5581	59.5958	47.8779
	10.8	53.5741	59.6184	47.8905
	10.82	53.5902	59.6409	47.9032
	10.84	53.6062	59.6634	47.9158
	10.86	53.6221	59.6859	47.9284
	10.88	53.6381	59.7084	47.941
	10.9	53.6541	59.7308	47.9536
	10.92	53.67	59.7532	47.9661
	10.94	53.6859	59.7755	47.9787
	10.96	53.7017	59.7978	47.9912
	10.98	53.7176	59.8201	48.0038
	11	53.7334	59.8424	48.0163
	11.02	53.7492	59.8646	48.0288
	11.04	53.765	59.8867	48.0413
	11.06	53.7808	59.9089	48.0537
	11.08	53.7965	59.931	48.0662
	11.1	53.8123	59.9531	48.0786
	11.12	53.828	59.9751	48.0911
	11.14	53.8436	59.9971	48.1035
	11.16	53.8593	60.0191	48.1159
	11.18	53.8749	60.0411	48.1283
	11.2	53.8906	60.063	48.1407
	11.22	53.9062	60.0849	48.153
	11.24	53.9217	60.1067	48.1654
	11.26	53.9373	60.1285	48.1777
	11.28	53.9528	60.1503	48.19
	11.3	53.9683	60.1721	48.2023
	11.32	53.9838	60.1938	48.2146
	11.34	53.9993	60.2155	48.2269
	11.36	54.0147	60.2371	48.2392
	11.38	54.0302	60.2588	48.2514
	11.4	54.0456	60.2804	48.2637
	11.42	54.061	60.3019	48.2759
	11.44	54.0763	60.3235	48.2881
	11.46	54.0917	60.3449	48.3003
	11.48	54.107	60.3664	48.3125
	11.5	54.1223	60.3879	48.3247
	11.52	54.1376	60.4093	48.3368
	11.54	54.1529	60.4306	48.349
	11.56	54.1681	60.452	48.3611
	11.58	54.1833	60.4733	48.3733
	11.6	54.1985	60.4946	48.3854
	11.62	54.2137	60.5158	48.3975
	11.64	54.2289	60.537	48.4096
	11.66	54.244	60.5582	48.4216
	11.68	54.2592	60.5794	48.4337
	11.7	54.2743	60.6005	48.4457
	11.72	54.2893	60.6216	48.4578
	11.74	54.3044	60.6427	48.4698
	11.76	54.3195	60.6637	48.4818
	11.78	54.3345	60.6847	48.4938
	11.8	54.3495	60.7057	48.5058
	11.82	54.3645	60.7266	48.5178
	11.84	54.3794	60.7475	48.5297
	11.86	54.3944	60.7684	48.5417
	11.88	54.4093	60.7893	48.5536
	11.9	54.4242	60.8101	48.5655
	11.92	54.4391	60.8309	48.5774
	11.94	54.454	60.8517	48.5893
	11.96	54.4689	60.8724	48.6012
	11.98	54.4837	60.8931	48.6131
	12	54.4985	60.9138	48.6249
	12.02	54.5133	60.9344	48.6368
	12.04	54.5281	60.955	48.6486
	12.06	54.5428	60.9756	48.6605
	12.08	54.5576	60.9962	48.6723
	12.1	54.5723	61.0167	48.6841
	12.12	54.587	61.0372	48.6959
	12.14	54.6017	61.0577	48.7076
	12.16	54.6163	61.0782	48.7194
	12.18	54.631	61.0986	48.7312
	12.2	54.6456	61.119	48.7429
	12.22	54.6602	61.1393	48.7546
	12.24	54.6748	61.1596	48.7663
	12.26	54.6894	61.1799	48.7781
	12.28	54.7039	61.2002	48.7897
	12.3	54.7185	61.2205	48.8014
	12.32	54.733	61.2407	48.8131
	12.34	54.7475	61.2609	48.8248
	12.36	54.762	61.281	48.8364
	12.38	54.7764	61.3012	48.848
	12.4	54.7909	61.3213	48.8597
	12.42	54.8053	61.3414	48.8713
	12.44	54.8197	61.3614	48.8829
	12.46	54.8341	61.3814	48.8944
	12.48	54.8485	61.4014	48.906
	12.5	54.8628	61.4214	48.9176
	12.52	54.8772	61.4413	48.9291
	12.54	54.8915	61.4613	48.9407
	12.56	54.9058	61.4811	48.9522
	12.58	54.9201	61.501	48.9637
	12.6	54.9343	61.5208	48.9752
	12.62	54.9486	61.5406	48.9867
	12.64	54.9628	61.5604	48.9982
	12.66	54.977	61.5802	49.0097
	12.68	54.9912	61.5999	49.0211
	12.7	55.0054	61.6196	49.0326
	12.72	55.0196	61.6393	49.044
	12.74	55.0337	61.6589	49.0555
	12.76	55.0478	61.6785	49.0669
	12.78	55.0619	61.6981	49.0783
	12.8	55.076	61.7177	49.0897
	12.82	55.0901	61.7372	49.1011
	12.84	55.1042	61.7567	49.1124
	12.86	55.1182	61.7762	49.1238
	12.88	55.1322	61.7957	49.1351
	12.9	55.1462	61.8151	49.1465
	12.92	55.1602	61.8345	49.1578
	12.94	55.1742	61.8539	49.1691
	12.96	55.1882	61.8733	49.1804
	12.98	55.2021	61.8926	49.1917
	13	55.216	61.9119	49.203
	13.02	55.2299	61.9312	49.2143
	13.04	55.2438	61.9504	49.2255
	13.06	55.2577	61.9697	49.2368
	13.08	55.2715	61.9889	49.248
	13.1	55.2854	62.0081	49.2593
	13.12	55.2992	62.0272	49.2705
	13.14	55.313	62.0463	49.2817
	13.16	55.3268	62.0654	49.2929
	13.18	55.3406	62.0845	49.3041
	13.2	55.3543	62.1036	49.3153
	13.22	55.3681	62.1226	49.3264
	13.24	55.3818	62.1416	49.3376
	13.26	55.3955	62.1606	49.3487
	13.28	55.4092	62.1795	49.3599
	13.3	55.4229	62.1984	49.371
	13.32	55.4365	62.2174	49.3821
	13.34	55.4502	62.2362	49.3932
	13.36	55.4638	62.2551	49.4043
	13.38	55.4774	62.2739	49.4154
	13.4	55.491	62.2927	49.4265
	13.42	55.5046	62.3115	49.4375
	13.44	55.5182	62.3302	49.4486
	13.46	55.5317	62.349	49.4596
	13.48	55.5453	62.3677	49.4706
	13.5	55.5588	62.3864	49.4817
	13.52	55.5723	62.405	49.4927
	13.54	55.5858	62.4237	49.5037
	13.56	55.5992	62.4423	49.5147
	13.58	55.6127	62.4609	49.5256
	13.6	55.6261	62.4794	49.5366
	13.62	55.6396	62.498	49.5476
	13.64	55.653	62.5165	49.5585
	13.66	55.6664	62.535	49.5694
	13.68	55.6797	62.5534	49.5804
	13.7	55.6931	62.5719	49.5913
	13.72	55.7064	62.5903	49.6022
	13.74	55.7198	62.6087	49.6131
	13.76	55.7331	62.627	49.624
	13.78	55.7464	62.6454	49.6349
	13.8	55.7597	62.6637	49.6457
	13.82	55.773	62.682	49.6566
	13.84	55.7862	62.7003	49.6674
	13.86	55.7995	62.7186	49.6783
	13.88	55.8127	62.7368	49.6891
	13.9	55.8259	62.755	49.6999
	13.92	55.8391	62.7732	49.7107
	13.94	55.8523	62.7914	49.7215
	13.96	55.8654	62.8095	49.7323
	13.98	55.8786	62.8276	49.7431
	14	55.8917	62.8457	49.7539
	14.02	55.9049	62.8638	49.7646
	14.04	55.918	62.8819	49.7754
	14.06	55.931	62.8999	49.7861
	14.08	55.9441	62.9179	49.7968
	14.1	55.9572	62.9359	49.8076
	14.12	55.9702	62.9538	49.8183
	14.14	55.9833	62.9718	49.829
	14.16	55.9963	62.9897	49.8397
	14.18	56.0093	63.0076	49.8504
	14.2	56.0223	63.0254	49.861
	14.22	56.0353	63.0433	49.8717
	14.24	56.0482	63.0611	49.8824
	14.26	56.0612	63.0789	49.893
	14.28	56.0741	63.0967	49.9036
	14.3	56.087	63.1145	49.9143
	14.32	56.0999	63.1322	49.9249
	14.34	56.1128	63.1499	49.9355
	14.36	56.1257	63.1676	49.9461
	14.38	56.1386	63.1853	49.9567
	14.4	56.1514	63.203	49.9672
	14.42	56.1642	63.2206	49.9778
	14.44	56.1771	63.2382	49.9884
	14.46	56.1898	63.2558	49.9989
	14.48	56.2026	63.2733	50.0095
	14.5	56.2154	63.2909	50.02
	14.52	56.2282	63.3084	50.0305
	14.54	56.2409	63.3259	50.041
	14.56	56.2537	63.3434	50.0515
	14.58	56.2664	63.3608	50.062
	14.6	56.2791	63.3783	50.0725
	14.62	56.2918	63.3957	50.083
	14.64	56.3045	63.4131	50.0935
	14.66	56.3171	63.4305	50.1039
	14.68	56.3298	63.4478	50.1144
	14.7	56.3424	63.4652	50.1248
	14.72	56.355	63.4825	50.1353
	14.74	56.3676	63.4998	50.1457
	14.76	56.3802	63.517	50.1561
	14.78	56.3928	63.5343	50.1665
	14.8	56.4054	63.5515	50.1769
	14.82	56.418	63.5687	50.1873
	14.84	56.4305	63.5859	50.1977
	14.86	56.443	63.6031	50.208
	14.88	56.4556	63.6202	50.2184
	14.9	56.468	63.6373	50.2287
	14.92	56.4805	63.6545	50.2391
	14.94	56.493	63.6715	50.2494
	14.96	56.5055	63.6886	50.2597
	14.98	56.5179	63.7056	50.2701
	15	56.5304	63.7227	50.2804
	15.02	56.5428	63.7397	50.2907
	15.04	56.5552	63.7567	50.301
	15.06	56.5676	63.7736	50.3113
	15.08	56.58	63.7906	50.3215
	15.1	56.5924	63.8075	50.3318
	15.12	56.6047	63.8244	50.342
	15.14	56.6171	63.8413	50.3523
	15.16	56.6294	63.8582	50.3625
	15.18	56.6417	63.875	50.3728
	15.2	56.654	63.8918	50.383
	15.22	56.6663	63.9086	50.3932
	15.24	56.6786	63.9254	50.4034
	15.26	56.6908	63.9422	50.4136
	15.28	56.7031	63.9589	50.4238
	15.3	56.7154	63.9756	50.434
	15.32	56.7276	63.9924	50.4441
	15.34	56.7398	64.009	50.4543
	15.36	56.752	64.0257	50.4644
	15.38	56.7642	64.0423	50.4746
	15.4	56.7764	64.059	50.4847
	15.42	56.7885	64.0756	50.4948
	15.44	56.8007	64.0922	50.505
	15.46	56.8128	64.1088	50.5151
	15.48	56.8249	64.1253	50.5252
	15.5	56.8371	64.1418	50.5353
	15.52	56.8492	64.1583	50.5454
	15.54	56.8612	64.1749	50.5555
	15.56	56.8733	64.1913	50.5655
	15.58	56.8854	64.2078	50.5756
	15.6	56.8974	64.2242	50.5856
	15.62	56.9095	64.2406	50.5957
	15.64	56.9215	64.257	50.6057
	15.66	56.9335	64.2734	50.6157
	15.68	56.9455	64.2898	50.6258
	15.7	56.9575	64.3061	50.6358
	15.72	56.9695	64.3225	50.6458
	15.74	56.9815	64.3388	50.6558
	15.76	56.9934	64.3551	50.6658
	15.78	57.0054	64.3713	50.6757
	15.8	57.0173	64.3876	50.6857
	15.82	57.0292	64.4038	50.6957
	15.84	57.0411	64.42	50.7056
	15.86	57.053	64.4362	50.7156
	15.88	57.0649	64.4524	50.7255
	15.9	57.0768	64.4685	50.7355
	15.92	57.0886	64.4847	50.7454
	15.94	57.1005	64.5008	50.7553
	15.96	57.1123	64.5169	50.7652
	15.98	57.1241	64.533	50.7751
	16	57.1359	64.5491	50.785
	16.02	57.1477	64.5651	50.7949
	16.04	57.1595	64.5811	50.8047
	16.06	57.1713	64.5972	50.8146
	16.08	57.183	64.6132	50.8245
	16.1	57.1948	64.6291	50.8343
	16.12	57.2065	64.6451	50.8442
	16.14	57.2183	64.6611	50.854
	16.16	57.23	64.677	50.8638
	16.18	57.2417	64.6929	50.8736
	16.2	57.2534	64.7088	50.8835
	16.22	57.2651	64.7246	50.8933
	16.24	57.2767	64.7405	50.9031
	16.26	57.2884	64.7563	50.9128
	16.28	57.3	64.7721	50.9226
	16.3	57.3117	64.7879	50.9324
	16.32	57.3233	64.8037	50.9422
	16.34	57.3349	64.8195	50.9519
	16.36	57.3465	64.8353	50.9617
	16.38	57.3581	64.851	50.9714
	16.4	57.3697	64.8667	50.9812
	16.42	57.3812	64.8824	50.9909
	16.44	57.3928	64.8981	51.0006
	16.46	57.4043	64.9137	51.0103
	16.48	57.4158	64.9294	51.02
	16.5	57.4274	64.945	51.0297
	16.52	57.4389	64.9606	51.0394
	16.54	57.4504	64.9762	51.0491
	16.56	57.4618	64.9918	51.0588
	16.58	57.4733	65.0074	51.0684
	16.6	57.4848	65.0229	51.0781
	16.62	57.4962	65.0384	51.0877
	16.64	57.5077	65.0539	51.0974
	16.66	57.5191	65.0694	51.107
	16.68	57.5305	65.0849	51.1167
	16.7	57.5419	65.1004	51.1263
	16.72	57.5533	65.1158	51.1359
	16.74	57.5647	65.1312	51.1455
	16.76	57.5761	65.1466	51.1551
	16.78	57.5875	65.162	51.1647
	16.8	57.5988	65.1774	51.1743
	16.82	57.6102	65.1928	51.1839
	16.84	57.6215	65.2081	51.1934
	16.86	57.6328	65.2234	51.203
	16.88	57.6441	65.2387	51.2126
	16.9	57.6554	65.254	51.2221
	16.92	57.6667	65.2693	51.2317
	16.94	57.678	65.2846	51.2412
	16.96	57.6893	65.2998	51.2507
	16.98	57.7005	65.315	51.2602
	17	57.7118	65.3303	51.2697
	17.02	57.723	65.3454	51.2792
	17.04	57.7342	65.3606	51.2888
	17.06	57.7454	65.3758	51.2982
	17.08	57.7566	65.3909	51.3077
	17.1	57.7678	65.4061	51.3172
	17.12	57.779	65.4212	51.3267
	17.14	57.7902	65.4363	51.3361
	17.16	57.8013	65.4514	51.3456
	17.18	57.8125	65.4664	51.355
	17.2	57.8236	65.4815	51.3645
	17.22	57.8347	65.4965	51.3739
	17.24	57.8458	65.5115	51.3833
	17.26	57.8569	65.5265	51.3928
	17.28	57.868	65.5415	51.4022
	17.3	57.8791	65.5565	51.4116
	17.32	57.8902	65.5714	51.421
	17.34	57.9013	65.5864	51.4304
	17.36	57.9123	65.6013	51.4397
	17.38	57.9234	65.6162	51.4491
	17.4	57.9344	65.6311	51.4585
	17.42	57.9454	65.646	51.4679
	17.44	57.9564	65.6608	51.4772
	17.46	57.9674	65.6757	51.4866
	17.48	57.9784	65.6905	51.4959
	17.5	57.9894	65.7053	51.5053
	17.52	58.0004	65.7201	51.5146
	17.54	58.0114	65.7349	51.5239
	17.56	58.0223	65.7497	51.5332
	17.58	58.0333	65.7644	51.5425
	17.6	58.0442	65.7792	51.5518
	17.62	58.0551	65.7939	51.5611
	17.64	58.066	65.8086	51.5704
	17.66	58.0769	65.8233	51.5797
	17.68	58.0878	65.838	51.589
	17.7	58.0987	65.8526	51.5982
	17.72	58.1096	65.8673	51.6075
	17.74	58.1204	65.8819	51.6168
	17.76	58.1313	65.8965	51.626
	17.78	58.1421	65.9111	51.6352
	17.8	58.1529	65.9257	51.6445
	17.82	58.1638	65.9403	51.6537
	17.84	58.1746	65.9548	51.6629
	17.86	58.1854	65.9694	51.6721
	17.88	58.1962	65.9839	51.6814
	17.9	58.2069	65.9984	51.6906
	17.92	58.2177	66.0129	51.6998
	17.94	58.2285	66.0274	51.7089
	17.96	58.2392	66.0419	51.7181
	17.98	58.25	66.0563	51.7273
	18	58.2607	66.0708	51.7365
	18.02	58.2714	66.0852	51.7456
	18.04	58.2821	66.0996	51.7548
	18.06	58.2929	66.114	51.7639
	18.08	58.3035	66.1284	51.7731
	18.1	58.3142	66.1427	51.7822
	18.12	58.3249	66.1571	51.7913
	18.14	58.3356	66.1714	51.8004
	18.16	58.3462	66.1857	51.8096
	18.18	58.3569	66.2	51.8187
	18.2	58.3675	66.2143	51.8278
	18.22	58.3781	66.2286	51.8369
	18.24	58.3887	66.2429	51.846
	18.26	58.3993	66.2571	51.855
	18.28	58.41	66.2714	51.8641
	18.3	58.4205	66.2856	51.8732
	18.32	58.4311	66.2998	51.8822
	18.34	58.4417	66.314	51.8913
	18.36	58.4522	66.3282	51.9004
	18.38	58.4628	66.3423	51.9094
	18.4	58.4733	66.3565	51.9184
	18.42	58.4839	66.3706	51.9275
	18.44	58.4944	66.3847	51.9365
	18.46	58.5049	66.3988	51.9455
	18.48	58.5154	66.4129	51.9545
	18.5	58.5259	66.427	51.9635
	18.52	58.5364	66.4411	51.9725
	18.54	58.5469	66.4551	51.9815
	18.56	58.5573	66.4692	51.9905
	18.58	58.5678	66.4832	51.9995
	18.6	58.5782	66.4972	52.0085
	18.62	58.5887	66.5112	52.0174
	18.64	58.5991	66.5252	52.0264
	18.66	58.6095	66.5392	52.0354
	18.68	58.6199	66.5531	52.0443
	18.7	58.6303	66.567	52.0532
	18.72	58.6407	66.581	52.0622
	18.74	58.6511	66.5949	52.0711
	18.76	58.6615	66.6088	52.08
	18.78	58.6718	66.6227	52.089
	18.8	58.6822	66.6365	52.0979
	18.82	58.6925	66.6504	52.1068
	18.84	58.7029	66.6642	52.1157
	18.86	58.7132	66.6781	52.1246
	18.88	58.7235	66.6919	52.1335
	18.9	58.7338	66.7057	52.1424
	18.92	58.7441	66.7195	52.1512
	18.94	58.7544	66.7333	52.1601
	18.96	58.7647	66.747	52.169
	18.98	58.775	66.7608	52.1778
	19	58.7853	66.7745	52.1867
	19.02	58.7955	66.7883	52.1955
	19.04	58.8058	66.802	52.2043
	19.06	58.816	66.8157	52.2132
	19.08	58.8262	66.8293	52.222
	19.1	58.8365	66.843	52.2308
	19.12	58.8467	66.8567	52.2396
	19.14	58.8569	66.8703	52.2485
	19.16	58.8671	66.8839	52.2573
	19.18	58.8773	66.8976	52.2661
	19.2	58.8875	66.9112	52.2749
	19.22	58.8976	66.9248	52.2836
	19.24	58.9078	66.9383	52.2924
	19.26	58.9179	66.9519	52.3012
	19.28	58.9281	66.9655	52.31
	19.3	58.9382	66.979	52.3187
	19.32	58.9483	66.9925	52.3275
	19.34	58.9584	67.0061	52.3362
	19.36	58.9686	67.0195	52.345
	19.38	58.9787	67.033	52.3537
	19.4	58.9888	67.0465	52.3624
	19.42	58.9988	67.06	52.3712
	19.44	59.0089	67.0734	52.3799
	19.46	59.019	67.0869	52.3886
	19.48	59.029	67.1003	52.3973
	19.5	59.0391	67.1137	52.406
	19.52	59.0491	67.1271	52.4147
	19.54	59.0592	67.1405	52.4234
	19.56	59.0692	67.1539	52.4321
	19.58	59.0792	67.1672	52.4408
	19.6	59.0892	67.1806	52.4494
	19.62	59.0992	67.1939	52.4581
	19.64	59.1092	67.2072	52.4668
	19.66	59.1192	67.2205	52.4754
	19.68	59.1291	67.2338	52.4841
	19.7	59.1391	67.2471	52.4927
	19.72	59.1491	67.2604	52.5014
	19.74	59.159	67.2737	52.51
	19.76	59.1689	67.2869	52.5186
	19.78	59.1789	67.3002	52.5273
	19.8	59.1888	67.3134	52.5359
	19.82	59.1987	67.3266	52.5445
	19.84	59.2086	67.3398	52.5531
	19.86	59.2185	67.353	52.5617
	19.88	59.2284	67.3661	52.5703
	19.9	59.2383	67.3793	52.5789
	19.92	59.2482	67.3924	52.5874
	19.94	59.258	67.4056	52.596
	19.96	59.2679	67.4187	52.6046
	19.98	59.2777	67.4318	52.6132
	20	59.2876	67.4449	52.6217
	20.02	59.2974	67.458	52.6303
	20.04	59.3072	67.4711	52.6388
	20.06	59.317	67.4842	52.6474
	20.08	59.3268	67.4972	52.6559
	20.1	59.3366	67.5102	52.6644
	20.12	59.3464	67.5233	52.673
	20.14	59.3562	67.5363	52.6815
	20.16	59.366	67.5493	52.69
	20.18	59.3757	67.5623	52.6985
	20.2	59.3855	67.5753	52.707
	20.22	59.3953	67.5882	52.7155
	20.24	59.405	67.6012	52.724
	20.26	59.4147	67.6141	52.7325
	20.28	59.4245	67.6271	52.741
	20.3	59.4342	67.64	52.7495
	20.32	59.4439	67.6529	52.7579
	20.34	59.4536	67.6658	52.7664
	20.36	59.4633	67.6787	52.7749
	20.38	59.473	67.6916	52.7833
	20.4	59.4827	67.7044	52.7918
	20.42	59.4923	67.7173	52.8002
	20.44	59.502	67.7301	52.8087
	20.46	59.5117	67.7429	52.8171
	20.48	59.5213	67.7558	52.8255
	20.5	59.5309	67.7686	52.834
	20.52	59.5406	67.7814	52.8424
	20.54	59.5502	67.7941	52.8508
	20.56	59.5598	67.8069	52.8592
	20.58	59.5694	67.8196	52.8676
	20.6	59.579	67.8324	52.876
	20.62	59.5886	67.8451	52.8844
	20.64	59.5982	67.8579	52.8928
	20.66	59.6078	67.8706	52.9012
	20.68	59.6174	67.8833	52.9095
	20.7	59.6269	67.896	52.9179
	20.72	59.6365	67.9086	52.9263
	20.74	59.646	67.9213	52.9346
	20.76	59.6555	67.9339	52.943
	20.78	59.6651	67.9466	52.9513
	20.8	59.6746	67.9592	52.9597
	20.82	59.6841	67.9718	52.968
	20.84	59.6936	67.9844	52.9763
	20.86	59.7031	67.9971	52.9847
	20.88	59.7126	68.0096	52.993
	20.9	59.7221	68.0222	53.0013
	20.92	59.7316	68.0348	53.0096
	20.94	59.7411	68.0473	53.0179
	20.96	59.7505	68.0599	53.0262
	20.98	59.76	68.0724	53.0345
	21	59.7694	68.0849	53.0428
	21.02	59.7789	68.0974	53.0511
	21.04	59.7883	68.1099	53.0594
	21.06	59.7977	68.1224	53.0677
	21.08	59.8072	68.1349	53.0759
	21.1	59.8166	68.1473	53.0842
	21.12	59.826	68.1598	53.0925
	21.14	59.8354	68.1722	53.1007
	21.16	59.8447	68.1847	53.109
	21.18	59.8541	68.1971	53.1172
	21.2	59.8635	68.2095	53.1255
	21.22	59.8729	68.2219	53.1337
	21.24	59.8822	68.2343	53.1419
	21.26	59.8916	68.2467	53.1502
	21.28	59.9009	68.259	53.1584
	21.3	59.9103	68.2714	53.1666
	21.32	59.9196	68.2837	53.1748
	21.34	59.9289	68.296	53.183
	21.36	59.9382	68.3084	53.1912
	21.38	59.9475	68.3207	53.1994
	21.4	59.9568	68.333	53.2076
	21.42	59.9661	68.3453	53.2158
	21.44	59.9754	68.3576	53.224
	21.46	59.9847	68.3698	53.2321
	21.48	59.994	68.3821	53.2403
	21.5	60.0032	68.3943	53.2485
	21.52	60.0125	68.4066	53.2566
	21.54	60.0217	68.4188	53.2648
	21.56	60.031	68.431	53.2729
	21.58	60.0402	68.4432	53.2811
	21.6	60.0494	68.4554	53.2892
	21.62	60.0587	68.4676	53.2974
	21.64	60.0679	68.4797	53.3055
	21.66	60.0771	68.4919	53.3136
	21.68	60.0863	68.5041	53.3217
	21.7	60.0955	68.5162	53.3299
	21.72	60.1047	68.5283	53.338
	21.74	60.1138	68.5405	53.3461
	21.76	60.123	68.5526	53.3542
	21.78	60.1322	68.5647	53.3623
	21.8	60.1413	68.5767	53.3704
	21.82	60.1505	68.5888	53.3785
	21.84	60.1596	68.6009	53.3865
	21.86	60.1688	68.6129	53.3946
	21.88	60.1779	68.625	53.4027
	21.9	60.187	68.637	53.4108
	21.92	60.1961	68.6491	53.4188
	21.94	60.2052	68.6611	53.4269
	21.96	60.2143	68.6731	53.4349
	21.98	60.2234	68.6851	53.443
	22	60.2325	68.6971	53.451
	22.02	60.2416	68.709	53.459
	22.04	60.2507	68.721	53.4671
	22.06	60.2597	68.733	53.4751
	22.08	60.2688	68.7449	53.4831
	22.1	60.2779	68.7568	53.4912
	22.12	60.2869	68.7687	53.4992
	22.14	60.2959	68.7807	53.5072
	22.16	60.305	68.7926	53.5152
	22.18	60.314	68.8045	53.5232
	22.2	60.323	68.8163	53.5312
	22.22	60.332	68.8282	53.5392
	22.24	60.341	68.8401	53.5472
	22.26	60.35	68.8519	53.5551
	22.28	60.359	68.8638	53.5631
	22.3	60.368	68.8756	53.5711
	22.32	60.377	68.8874	53.5791
	22.34	60.3859	68.8992	53.587
	22.36	60.3949	68.9111	53.595
	22.38	60.4039	68.9228	53.6029
	22.4	60.4128	68.9346	53.6109
	22.42	60.4218	68.9464	53.6188
	22.44	60.4307	68.9582	53.6268
	22.46	60.4396	68.9699	53.6347
	22.48	60.4485	68.9817	53.6426
	22.5	60.4575	68.9934	53.6506
	22.52	60.4664	69.0051	53.6585
	22.54	60.4753	69.0168	53.6664
	22.56	60.4842	69.0285	53.6743
	22.58	60.4931	69.0402	53.6822
	22.6	60.502	69.0519	53.6901
	22.62	60.5108	69.0636	53.698
	22.64	60.5197	69.0753	53.7059
	22.66	60.5286	69.0869	53.7138
	22.68	60.5374	69.0986	53.7217
	22.7	60.5463	69.1102	53.7296
	22.72	60.5551	69.1218	53.7375
	22.74	60.5639	69.1334	53.7453
	22.76	60.5728	69.1451	53.7532
	22.78	60.5816	69.1567	53.761
	22.8	60.5904	69.1682	53.7689
	22.82	60.5992	69.1798	53.7768
	22.84	60.608	69.1914	53.7846
	22.86	60.6168	69.203	53.7925
	22.88	60.6256	69.2145	53.8003
	22.9	60.6344	69.226	53.8081
	22.92	60.6432	69.2376	53.816
	22.94	60.652	69.2491	53.8238
	22.96	60.6607	69.2606	53.8316
	22.98	60.6695	69.2721	53.8394
	23	60.6782	69.2836	53.8472
	23.02	60.687	69.2951	53.855
	23.04	60.6957	69.3066	53.8628
	23.06	60.7045	69.318	53.8706
	23.08	60.7132	69.3295	53.8784
	23.1	60.7219	69.3409	53.8862
	23.12	60.7306	69.3524	53.894
	23.14	60.7393	69.3638	53.9018
	23.16	60.748	69.3752	53.9096
	23.18	60.7567	69.3866	53.9173
	23.2	60.7654	69.398	53.9251
	23.22	60.7741	69.4094	53.9329
	23.24	60.7828	69.4208	53.9406
	23.26	60.7914	69.4322	53.9484
	23.28	60.8001	69.4435	53.9561
	23.3	60.8088	69.4549	53.9639
	23.32	60.8174	69.4662	53.9716
	23.34	60.8261	69.4776	53.9794
	23.36	60.8347	69.4889	53.9871
	23.38	60.8433	69.5002	53.9948
	23.4	60.852	69.5115	54.0025
	23.42	60.8606	69.5228	54.0103
	23.44	60.8692	69.5341	54.018
	23.46	60.8778	69.5454	54.0257
	23.48	60.8864	69.5567	54.0334
	23.5	60.895	69.5679	54.0411
	23.52	60.9036	69.5792	54.0488
	23.54	60.9122	69.5904	54.0565
	23.56	60.9207	69.6017	54.0642
	23.58	60.9293	69.6129	54.0719
	23.6	60.9379	69.6241	54.0796
	23.62	60.9464	69.6353	54.0872
	23.64	60.955	69.6465	54.0949
	23.66	60.9635	69.6577	54.1026
	23.68	60.9721	69.6689	54.1102
	23.7	60.9806	69.68	54.1179
	23.72	60.9891	69.6912	54.1256
	23.74	60.9976	69.7024	54.1332
	23.76	61.0062	69.7135	54.1409
	23.78	61.0147	69.7246	54.1485
	23.8	61.0232	69.7358	54.1561
	23.82	61.0317	69.7469	54.1638
	23.84	61.0401	69.758	54.1714
	23.86	61.0486	69.7691	54.179
	23.88	61.0571	69.7802	54.1867
	23.9	61.0656	69.7913	54.1943
	23.92	61.074	69.8024	54.2019
	23.94	61.0825	69.8134	54.2095
	23.96	61.091	69.8245	54.2171
	23.98	61.0994	69.8355	54.2247
	24	61.1079	69.8466	54.2323
	24.02	61.1163	69.8576	54.2399
	24.04	61.1247	69.8686	54.2475
	24.06	61.1332	69.8796	54.2551
	24.08	61.1416	69.8906	54.2627
	24.1	61.15	69.9016	54.2702
	24.12	61.1584	69.9126	54.2778
	24.14	61.1668	69.9236	54.2854
	24.16	61.1752	69.9346	54.2929
	24.18	61.1836	69.9455	54.3005
	24.2	61.1919	69.9565	54.3081
	24.22	61.2003	69.9674	54.3156
	24.24	61.2087	69.9784	54.3231
	24.26	61.2171	69.9893	54.3307
	24.28	61.2254	70.0002	54.3382
	24.3	61.2338	70.0111	54.3458
	24.32	61.2421	70.022	54.3533
	24.34	61.2505	70.0329	54.3608
	24.36	61.2588	70.0438	54.3683
	24.38	61.2671	70.0547	54.3759
	24.4	61.2755	70.0655	54.3834
	24.42	61.2838	70.0764	54.3909
	24.44	61.2921	70.0872	54.3984
	24.46	61.3004	70.0981	54.4059
	24.48	61.3087	70.1089	54.4134
	24.5	61.317	70.1197	54.4209
	24.52	61.3253	70.1306	54.4284
	24.54	61.3336	70.1414	54.4359
	24.56	61.3418	70.1522	54.4434
	24.58	61.3501	70.163	54.4508
	24.6	61.3584	70.1737	54.4583
	24.62	61.3666	70.1845	54.4658
	24.64	61.3749	70.1953	54.4733
	24.66	61.3832	70.2061	54.4807
	24.68	61.3914	70.2168	54.4882
	24.7	61.3996	70.2275	54.4956
	24.72	61.4079	70.2383	54.5031
	24.74	61.4161	70.249	54.5105
	24.76	61.4243	70.2597	54.518
	24.78	61.4324	70.2703	54.5254
	24.8	61.4402	70.2806	54.5326
	24.82	61.4472	70.2901	54.5396
	24.84	61.4527	70.2979	54.5459
	24.86	61.456	70.3035	54.5514
	24.88	61.4564	70.306	54.5556
	24.9	61.4532	70.3048	54.5583
	24.92	61.4457	70.299	54.5593
	24.94	61.4334	70.2881	54.5582
	24.96	61.4158	70.2716	54.5549
	24.98	61.3926	70.2491	54.5491
	25	61.3638	70.2204	54.5409
	25.02	61.3292	70.1856	54.5301
	25.04	61.2891	70.1447	54.5169
	25.06	61.2438	70.0981	54.5013
	25.08	61.1937	70.0461	54.4835
	25.1	61.1395	69.9895	54.4637
	25.12	61.0818	69.9287	54.4421
	25.14	61.0214	69.8647	54.4191
	25.16	60.959	69.7982	54.3949
	25.18	60.8955	69.73	54.3699
	25.2	60.8315	69.6609	54.3444
	25.22	60.7676	69.5914	54.3186
	25.24	60.7044	69.5222	54.2927
	25.26	60.642	69.4534	54.2669
	25.28	60.5805	69.3851	54.2412
	25.3	60.5198	69.3173	54.2155
	25.32	60.4598	69.2499	54.1899
	25.34	60.4005	69.1829	54.1643
	25.36	60.342	69.1163	54.1389
	25.38	60.2841	69.0501	54.1135
	25.4	60.2268	68.9843	54.0881
	25.42	60.1702	68.9188	54.0629
	25.44	60.1141	68.8537	54.0377
	25.46	60.0586	68.7888	54.0126
	25.48	60.0036	68.7243	53.9875
	25.5	59.9491	68.6601	53.9626
	25.52	59.8952	68.5962	53.9377
	25.54	59.8417	68.5326	53.9128
	25.56	59.7886	68.4693	53.8881
	25.58	59.7361	68.4063	53.8634
	25.6	59.6839	68.3435	53.8388
	25.62	59.6322	68.281	53.8143
	25.64	59.581	68.2188	53.7898
	25.66	59.5301	68.1568	53.7654
	25.68	59.4796	68.0951	53.7411
	25.7	59.4295	68.0336	53.7168
	25.72	59.3798	67.9724	53.6927
	25.74	59.3304	67.9115	53.6686
	25.76	59.2814	67.8508	53.6446
	25.78	59.2328	67.7903	53.6206
	25.8	59.1844	67.73	53.5967
	25.82	59.1365	67.67	53.5729
	25.84	59.0889	67.6102	53.5492
	25.86	59.0415	67.5507	53.5255
	25.88	58.9945	67.4914	53.502
	25.9	58.9479	67.4323	53.4784
	25.92	58.9015	67.3735	53.455
	25.94	58.8554	67.3148	53.4316
	25.96	58.8097	67.2564	53.4083
	25.98	58.7642	67.1983	53.3851
	26	58.719	67.1403	53.362
	26.02	58.6741	67.0825	53.3389
	26.04	58.6295	67.025	53.3159
	26.06	58.5851	66.9677	53.293
	26.08	58.541	66.9106	53.2701
	26.1	58.4972	66.8538	53.2474
	26.12	58.4537	66.7971	53.2247
	26.14	58.4104	66.7406	53.202
	26.16	58.3673	66.6844	53.1795
	26.18	58.3245	66.6284	53.157
	26.2	58.282	66.5726	53.1345
	26.22	58.2397	66.5169	53.1122
	26.24	58.1977	66.4616	53.0899
	26.26	58.1559	66.4064	53.0677
	26.28	58.1143	66.3514	53.0456
	26.3	58.0729	66.2966	53.0235
	26.32	58.0318	66.242	53.0015
	26.34	57.9909	66.1877	52.9796
	26.36	57.9503	66.1335	52.9578
	26.38	57.9099	66.0795	52.936
	26.4	57.8697	66.0257	52.9143
	26.42	57.8297	65.9722	52.8927
	26.44	57.7899	65.9188	52.8711
	26.46	57.7503	65.8656	52.8496
	26.48	57.711	65.8127	52.8282
	26.5	57.6718	65.7599	52.8068
	26.52	57.6329	65.7073	52.7855
	26.54	57.5941	65.6549	52.7643
	26.56	57.5556	65.6027	52.7431
	26.58	57.5172	65.5507	52.7221
	26.6	57.4791	65.4989	52.701
	26.62	57.4412	65.4473	52.6801
	26.64	57.4034	65.3958	52.6592
	26.66	57.3659	65.3446	52.6384
	26.68	57.3285	65.2935	52.6176
	26.7	57.2913	65.2427	52.597
	26.72	57.2543	65.192	52.5764
	26.74	57.2175	65.1415	52.5558
	26.76	57.1809	65.0912	52.5354
	26.78	57.1444	65.0411	52.5149
	26.8	57.1081	64.9912	52.4946
	26.82	57.072	64.9414	52.4743
	26.84	57.0361	64.8918	52.4541
	26.86	57.0004	64.8424	52.434
	26.88	56.9648	64.7932	52.4139
	26.9	56.9294	64.7442	52.3939
	26.92	56.8942	64.6953	52.3739
	26.94	56.8591	64.6466	52.354
	26.96	56.8242	64.5981	52.3342
	26.98	56.7895	64.5498	52.3145
	27	56.7549	64.5017	52.2948
	27.02	56.7205	64.4537	52.2751
	27.04	56.6862	64.4059	52.2556
	27.06	56.6521	64.3582	52.2361
	27.08	56.6182	64.3108	52.2166
	27.1	56.5844	64.2635	52.1973
	27.12	56.5508	64.2164	52.178
	27.14	56.5173	64.1694	52.1587
	27.16	56.484	64.1226	52.1395
	27.18	56.4508	64.076	52.1204
	27.2	56.4177	64.0296	52.1013
	27.22	56.3849	63.9833	52.0823
	27.24	56.3522	63.9372	52.0634
	27.26	56.3196	63.8912	52.0445
	27.28	56.2871	63.8454	52.0257
	27.3	56.2548	63.7998	52.0069
	27.32	56.2227	63.7544	51.9882
	27.34	56.1907	63.709	51.9695
	27.36	56.1588	63.6639	51.951
	27.38	56.127	63.6189	51.9325
	27.4	56.0954	63.5741	51.914
	27.42	56.064	63.5294	51.8956
	27.44	56.0327	63.4849	51.8772
	27.46	56.0015	63.4406	51.859
	27.48	55.9704	63.3964	51.8407
	27.5	55.9395	63.3523	51.8225
	27.52	55.9087	63.3084	51.8044
	27.54	55.878	63.2647	51.7864
	27.56	55.8475	63.2211	51.7684
	27.58	55.8171	63.1777	51.7504
	27.6	55.7868	63.1344	51.7326
	27.62	55.7567	63.0913	51.7147
	27.64	55.7266	63.0483	51.697
	27.66	55.6967	63.0055	51.6792
	27.68	55.6669	62.9628	51.6616
	27.7	55.6373	62.9203	51.644
	27.72	55.6077	62.8779	51.6264
	27.74	55.5783	62.8356	51.6089
	27.76	55.549	62.7935	51.5915
	27.78	55.5198	62.7516	51.5741
	27.8	55.4908	62.7098	51.5568
	27.82	55.4618	62.6681	51.5395
	27.84	55.433	62.6266	51.5223
	27.86	55.4043	62.5852	51.5051
	27.88	55.3757	62.5439	51.488
	27.9	55.3472	62.5028	51.471
	27.92	55.3189	62.4619	51.4539
	27.94	55.2906	62.4211	51.437
	27.96	55.2625	62.3804	51.4201
	27.98	55.2344	62.3398	51.4032
	28	55.2065	62.2994	51.3864
	28.02	55.1787	62.2591	51.3697
	28.04	55.151	62.219	51.353
	28.06	55.1234	62.179	51.3364
	28.08	55.0959	62.1391	51.3198
	28.1	55.0685	62.0994	51.3032
	28.12	55.0412	62.0598	51.2867
	28.14	55.014	62.0203	51.2703
	28.16	54.987	61.981	51.2539
	28.18	54.96	61.9418	51.2376
	28.2	54.9331	61.9027	51.2213
	28.22	54.9064	61.8637	51.205
	28.24	54.8797	61.8249	51.1889
	28.26	54.8532	61.7862	51.1727
	28.28	54.8267	61.7477	51.1566
	28.3	54.8003	61.7092	51.1406
	28.32	54.7741	61.6709	51.1246
	28.34	54.7479	61.6327	51.1087
	28.36	54.7218	61.5947	51.0928
	28.38	54.6959	61.5567	51.0769
	28.4	54.67	61.5189	51.0611
	28.42	54.6442	61.4812	51.0454
	28.44	54.6185	61.4436	51.0297
	28.46	54.5929	61.4062	51.014
	28.48	54.5675	61.3689	50.9984
	28.5	54.542	61.3317	50.9828
	28.52	54.5167	61.2946	50.9673
	28.54	54.4915	61.2576	50.9518
	28.56	54.4664	61.2208	50.9364
	28.58	54.4413	61.1841	50.921
	28.6	54.4164	61.1474	50.9057
	28.62	54.3915	61.111	50.8904
	28.64	54.3668	61.0746	50.8752
	28.66	54.3421	61.0383	50.86
	28.68	54.3175	61.0022	50.8448
	28.7	54.293	60.9662	50.8297
	28.72	54.2686	60.9303	50.8147
	28.74	54.2442	60.8945	50.7996
	28.76	54.22	60.8588	50.7847
	28.78	54.1958	60.8232	50.7697
	28.8	54.1718	60.7878	50.7548
	28.82	54.1478	60.7524	50.74
	28.84	54.1238	60.7172	50.7252
	28.86	54.1	60.6821	50.7105
	28.88	54.0763	60.6471	50.6957
	28.9	54.0526	60.6121	50.6811
	28.92	54.029	60.5774	50.6664
	28.94	54.0055	60.5427	50.6519
	28.96	53.9821	60.5081	50.6373
	28.98	53.9588	60.4736	50.6228
	29	53.9355	60.4393	50.6083
	29.02	53.9124	60.405	50.5939
	29.04	53.8893	60.3709	50.5795
	29.06	53.8662	60.3368	50.5652
	29.08	53.8433	60.3029	50.5509
	29.1	53.8204	60.2691	50.5367
	29.12	53.7976	60.2353	50.5225
	29.14	53.7749	60.2017	50.5083
	29.16	53.7523	60.1682	50.4941
	29.18	53.7297	60.1348	50.4801
	29.2	53.7073	60.1014	50.466
	29.22	53.6848	60.0682	50.452
	29.24	53.6625	60.0351	50.438
	29.26	53.6402	60.0021	50.4241
	29.28	53.618	59.9692	50.4102
	29.3	53.5959	59.9364	50.3963
	29.32	53.5739	59.9037	50.3825
	29.34	53.5519	59.8711	50.3688
	29.36	53.53	59.8385	50.355
	29.38	53.5082	59.8061	50.3413
	29.4	53.4864	59.7738	50.3277
	29.42	53.4648	59.7416	50.3141
	29.44	53.4431	59.7095	50.3005
	29.46	53.4216	59.6775	50.2869
	29.48	53.4001	59.6455	50.2734
	29.5	53.3787	59.6137	50.2599
	29.52	53.3574	59.5819	50.2465
	29.54	53.3361	59.5503	50.2331
	29.56	53.3149	59.5187	50.2197
	29.58	53.2938	59.4873	50.2064
	29.6	53.2727	59.4559	50.1931
	29.62	53.2517	59.4247	50.1799
	29.64	53.2308	59.3935	50.1667
	29.66	53.2099	59.3624	50.1535
	29.68	53.1891	59.3314	50.1404
	29.7	53.1683	59.3005	50.1273
	29.72	53.1477	59.2697	50.1142
	29.74	53.1271	59.239	50.1012
	29.76	53.1065	59.2083	50.0882
	29.78	53.0861	59.1778	50.0752
	29.8	53.0656	59.1473	50.0623
	29.82	53.0453	59.117	50.0494
	29.84	53.025	59.0867	50.0365
	29.86	53.0048	59.0565	50.0237
	29.88	52.9846	59.0264	50.0109
	29.9	52.9645	58.9964	49.9982
	29.92	52.9445	58.9665	49.9854
	29.94	52.9245	58.9366	49.9727
	29.96	52.9046	58.9069	49.9601
	29.98	52.8847	58.8772	49.9475
	30	52.8649	58.8476	49.9349
	30.02	52.8452	58.8181	49.9223
	30.04	52.8255	58.7887	49.9098
	30.06	52.8059	58.7594	49.8973
	30.08	52.7863	58.7302	49.8849
	30.1	52.7668	58.701	49.8725
	30.12	52.7474	58.6719	49.8601
	30.14	52.728	58.6429	49.8477
	30.16	52.7087	58.614	49.8354
	30.18	52.6894	58.5852	49.8231
	30.2	52.6702	58.5564	49.8109
	30.22	52.651	58.5278	49.7987
	30.24	52.632	58.4992	49.7865
	30.26	52.6129	58.4707	49.7743
	30.28	52.5939	58.4422	49.7622
	30.3	52.575	58.4139	49.7501
	30.32	52.5561	58.3856	49.738
	30.34	52.5373	58.3575	49.726
	30.36	52.5185	58.3293	49.714
	30.38	52.4999	58.3013	49.702
	30.4	52.4812	58.2734	49.6901
	30.42	52.4626	58.2455	49.6782
	30.44	52.444	58.2177	49.6663
	30.46	52.4256	58.19	49.6544
	30.48	52.4071	58.1623	49.6426
	30.5	52.3887	58.1348	49.6308
	30.52	52.3704	58.1073	49.6191
	30.54	52.3521	58.0799	49.6073
	30.56	52.3339	58.0525	49.5956
	30.58	52.3157	58.0253	49.584
	30.6	52.2976	57.9981	49.5723
	30.62	52.2795	57.971	49.5607
	30.64	52.2615	57.944	49.5491
	30.66	52.2436	57.917	49.5376
	30.68	52.2256	57.8901	49.5261
	30.7	52.2078	57.8633	49.5146
	30.72	52.19	57.8366	49.5031
	30.74	52.1722	57.8099	49.4917
	30.76	52.1545	57.7833	49.4803
	30.78	52.1368	57.7568	49.4689
	30.8	52.1192	57.7303	49.4575
	30.82	52.1016	57.7039	49.4462
	30.84	52.0841	57.6776	49.4349
	30.86	52.0666	57.6514	49.4237
	30.88	52.0492	57.6252	49.4124
	30.9	52.0318	57.5991	49.4012
	30.92	52.0145	57.5731	49.39
	30.94	51.9973	57.5471	49.3789
	30.96	51.98	57.5213	49.3678
	30.98	51.9628	57.4954	49.3567
	31	51.9457	57.4697	49.3456
	31.02	51.9286	57.444	49.3346
	31.04	51.9116	57.4184	49.3235
	31.06	51.8946	57.3929	49.3125
	31.08	51.8776	57.3674	49.3016
	31.1	51.8607	57.342	49.2906
	31.12	51.8439	57.3166	49.2797
	31.14	51.8271	57.2914	49.2689
	31.16	51.8103	57.2662	49.258
	31.18	51.7936	57.241	49.2472
	31.2	51.7769	57.2159	49.2364
	31.22	51.7603	57.1909	49.2256
	31.24	51.7437	57.166	49.2148
	31.26	51.7272	57.1411	49.2041
	31.28	51.7107	57.1163	49.1934
	31.3	51.6942	57.0916	49.1827
	31.32	51.6778	57.0669	49.1721
	31.34	51.6614	57.0423	49.1615
	31.36	51.6451	57.0177	49.1509
	31.38	51.6288	56.9932	49.1403
	31.4	51.6126	56.9688	49.1297
	31.42	51.5964	56.9444	49.1192
	31.44	51.5802	56.9201	49.1087
	31.46	51.5641	56.8959	49.0983
	31.48	51.5481	56.8717	49.0878
	31.5	51.5321	56.8476	49.0774
	31.52	51.5161	56.8236	49.067
	31.54	51.5001	56.7996	49.0566
	31.56	51.4842	56.7757	49.0463
	31.58	51.4684	56.7518	49.0359
	31.6	51.4526	56.728	49.0256
	31.62	51.4368	56.7043	49.0154
	31.64	51.4211	56.6806	49.0051
	31.66	51.4054	56.657	48.9949
	31.68	51.3897	56.6334	48.9847
	31.7	51.3741	56.6099	48.9745
	31.72	51.3585	56.5865	48.9643
	31.74	51.343	56.5631	48.9542
	31.76	51.3275	56.5398	48.9441
	31.78	51.312	56.5165	48.934
	31.8	51.2966	56.4933	48.9239
	31.82	51.2813	56.4701	48.9139
	31.84	51.2659	56.4471	48.9039
	31.86	51.2506	56.424	48.8939
	31.88	51.2354	56.4011	48.8839
	31.9	51.2202	56.3782	48.874
	31.92	51.205	56.3553	48.864
	31.94	51.1898	56.3325	48.8541
	31.96	51.1747	56.3098	48.8443
	31.98	51.1597	56.2871	48.8344
	32	51.1446	56.2645	48.8246
	32.02	51.1296	56.2419	48.8147
	32.04	51.1147	56.2194	48.805
	32.06	51.0998	56.1969	48.7952
	32.08	51.0849	56.1745	48.7854
	32.1	51.0701	56.1522	48.7757
	32.12	51.0553	56.1299	48.766
	32.14	51.0405	56.1076	48.7563
	32.16	51.0258	56.0855	48.7467
	32.18	51.011	56.0633	48.737
	32.2	50.9964	56.0413	48.7274
	32.22	50.9818	56.0192	48.7178
	32.24	50.9672	55.9973	48.7082
	32.26	50.9526	55.9754	48.6987
	32.28	50.9381	55.9535	48.6892
	32.3	50.9236	55.9317	48.6797
	32.32	50.9092	55.91	48.6702
	32.34	50.8948	55.8883	48.6607
	32.36	50.8804	55.8666	48.6513
	32.38	50.8661	55.845	48.6418
	32.4	50.8518	55.8235	48.6324
	32.42	50.8375	55.802	48.623
	32.44	50.8233	55.7806	48.6137
	32.46	50.809	55.7592	48.6043
	32.48	50.7949	55.7379	48.595
	32.5	50.7807	55.7166	48.5857
	32.52	50.7666	55.6953	48.5764
	32.54	50.7526	55.6742	48.5672
	32.56	50.7385	55.6531	48.5579
	32.58	50.7245	55.632	48.5487
	32.6	50.7106	55.611	48.5395
	32.62	50.6966	55.59	48.5303
	32.64	50.6827	55.569	48.5212
	32.66	50.6689	55.5482	48.512
	32.68	50.6551	55.5273	48.5029
	32.7	50.6412	55.5066	48.4938
	32.72	50.6275	55.4858	48.4847
	32.74	50.6137	55.4652	48.4757
	32.76	50.6	55.4445	48.4666
	32.78	50.5864	55.424	48.4576
	32.8	50.5727	55.4034	48.4486
	32.82	50.5591	55.383	48.4396
	32.84	50.5455	55.3625	48.4306
	32.86	50.532	55.3421	48.4217
	32.88	50.5185	55.3218	48.4128
	32.9	50.505	55.3015	48.4039
	32.92	50.4915	55.2813	48.395
	32.94	50.4781	55.2611	48.3861
	32.96	50.4648	55.2409	48.3772
	32.98	50.4514	55.2208	48.3684
	33	50.4381	55.2008	48.3596
	33.02	50.4248	55.1808	48.3508
	33.04	50.4115	55.1608	48.342
	33.06	50.3983	55.1409	48.3333
	33.08	50.3851	55.1211	48.3245
	33.1	50.3719	55.1012	48.3158
	33.12	50.3588	55.0815	48.3071
	33.14	50.3456	55.0617	48.2984
	33.16	50.3325	55.0421	48.2897
	33.18	50.3195	55.0224	48.2811
	33.2	50.3065	55.0028	48.2725
	33.22	50.2935	54.9833	48.2638
	33.24	50.2805	54.9638	48.2552
	33.26	50.2676	54.9443	48.2467
	33.28	50.2547	54.9249	48.2381
	33.3	50.2418	54.9055	48.2296
	33.32	50.2289	54.8862	48.221
	33.34	50.2161	54.867	48.2125
	33.36	50.2033	54.8477	48.2041
	33.38	50.1906	54.8285	48.1956
	33.4	50.1778	54.8094	48.1871
	33.42	50.1651	54.7903	48.1787
	33.44	50.1525	54.7712	48.1703
	33.46	50.1398	54.7522	48.1619
	33.48	50.1272	54.7332	48.1535
	33.5	50.1146	54.7143	48.1451
	33.52	50.102	54.6954	48.1367
	33.54	50.0895	54.6766	48.1284
	33.56	50.077	54.6578	48.1201
	33.58	50.0645	54.639	48.1118
	33.6	50.052	54.6203	48.1035
	33.62	50.0396	54.6016	48.0952
	33.64	50.0272	54.583	48.087
	33.66	50.0148	54.5644	48.0788
	33.68	50.0025	54.5459	48.0705
	33.7	49.9902	54.5273	48.0623
	33.72	49.9779	54.5089	48.0541
	33.74	49.9656	54.4905	48.046
	33.76	49.9534	54.4721	48.0378
	33.78	49.9412	54.4537	48.0297
	33.8	49.929	54.4354	48.0216
	33.82	49.9168	54.4171	48.0135
	33.84	49.9047	54.3989	48.0054
	33.86	49.8926	54.3807	47.9973
	33.88	49.8805	54.3626	47.9893
	33.9	49.8685	54.3445	47.9812
	33.92	49.8564	54.3265	47.9732
	33.94	49.8444	54.3084	47.9652
	33.96	49.8325	54.2904	47.9572
	33.98	49.8205	54.2725	47.9492
	34	49.8086	54.2546	47.9413
	34.02	49.7967	54.2367	47.9333
	34.04	49.7848	54.2189	47.9254
	34.06	49.773	54.2011	47.9175
	34.08	49.7611	54.1834	47.9096
	34.1	49.7493	54.1657	47.9017
	34.12	49.7376	54.148	47.8938
	34.14	49.7258	54.1304	47.886
	34.16	49.7141	54.1128	47.8781
	34.18	49.7024	54.0952	47.8703
	34.2	49.6907	54.0777	47.8625
	34.22	49.6791	54.0602	47.8547
	34.24	49.6675	54.0428	47.8469
	34.26	49.6559	54.0254	47.8392
	34.28	49.6443	54.008	47.8314
	34.3	49.6327	53.9907	47.8237
	34.32	49.6212	53.9734	47.816
	34.34	49.6097	53.9562	47.8083
	34.36	49.5982	53.939	47.8006
	34.38	49.5868	53.9218	47.7929
	34.4	49.5753	53.9046	47.7853
	34.42	49.5639	53.8875	47.7776
	34.44	49.5525	53.8705	47.77
	34.46	49.5412	53.8534	47.7624
	34.48	49.5298	53.8364	47.7548
	34.5	49.5185	53.8195	47.7472
	34.52	49.5072	53.8026	47.7396
	34.54	49.496	53.7857	47.7321
	34.56	49.4847	53.7688	47.7246
	34.58	49.4735	53.752	47.717
	34.6	49.4623	53.7352	47.7095
	34.62	49.4511	53.7185	47.702
	34.64	49.44	53.7018	47.6945
	34.66	49.4288	53.6851	47.6871
	34.68	49.4177	53.6685	47.6796
	34.7	49.4066	53.6519	47.6722
	34.72	49.3956	53.6353	47.6647
	34.74	49.3845	53.6188	47.6573
	34.76	49.3735	53.6023	47.6499
	34.78	49.3625	53.5858	47.6425
	34.8	49.3516	53.5694	47.6352
	34.82	49.3406	53.553	47.6278
	34.84	49.3297	53.5366	47.6205
	34.86	49.3188	53.5203	47.6131
	34.88	49.3079	53.504	47.6058
	34.9	49.297	53.4877	47.5985
	34.92	49.2862	53.4715	47.5912
	34.94	49.2754	53.4553	47.5839
	34.96	49.2646	53.4392	47.5767
	34.98	49.2538	53.423	47.5694
	35	49.243	53.407	47.5622
	35.02	49.2323	53.3909	47.555
	35.04	49.2216	53.3749	47.5478
	35.06	49.2109	53.3589	47.5406
	35.08	49.2002	53.3429	47.5334
	35.1	49.1896	53.327	47.5262
	35.12	49.179	53.3111	47.5191
	35.14	49.1683	53.2952	47.5119
	35.16	49.1578	53.2794	47.5048
	35.18	49.1472	53.2636	47.4977
	35.2	49.1367	53.2479	47.4905
	35.22	49.1261	53.2321	47.4835
	35.24	49.1156	53.2164	47.4764
	35.26	49.1052	53.2008	47.4693
	35.28	49.0947	53.1851	47.4623
	35.3	49.0842	53.1695	47.4552
	35.32	49.0738	53.154	47.4482
	35.34	49.0634	53.1384	47.4412
	35.36	49.053	53.1229	47.4342
	35.38	49.0427	53.1074	47.4272
	35.4	49.0324	53.092	47.4202
	35.42	49.022	53.0766	47.4132
	35.44	49.0117	53.0612	47.4063
	35.46	49.0015	53.0459	47.3993
	35.48	48.9912	53.0305	47.3924
	35.5	48.981	53.0152	47.3855
	35.52	48.9707	53	47.3786
	35.54	48.9605	52.9847	47.3717
	35.56	48.9504	52.9695	47.3648
	35.58	48.9402	52.9544	47.358
	35.6	48.9301	52.9393	47.3511
	35.62	48.9199	52.9241	47.3443
	35.64	48.9098	52.9091	47.3374
	35.66	48.8997	52.894	47.3306
	35.68	48.8897	52.879	47.3238
	35.7	48.8796	52.864	47.317
	35.72	48.8696	52.8491	47.3103
	35.74	48.8596	52.8341	47.3035
	35.76	48.8496	52.8192	47.2967
	35.78	48.8396	52.8044	47.29
	35.8	48.8297	52.7895	47.2833
	35.82	48.8198	52.7747	47.2765
	35.84	48.8099	52.7599	47.2698
	35.86	48.8	52.7452	47.2631
	35.88	48.7901	52.7305	47.2564
	35.9	48.7802	52.7158	47.2498
	35.92	48.7704	52.7011	47.2431
	35.94	48.7606	52.6865	47.2364
	35.96	48.7508	52.6719	47.2298
	35.98	48.741	52.6573	47.2232
	36	48.7312	52.6427	47.2166
	36.02	48.7215	52.6282	47.2099
	36.04	48.7118	52.6137	47.2034
	36.06	48.702	52.5993	47.1968
	36.08	48.6923	52.5848	47.1902
	36.1	48.6827	52.5704	47.1837
	36.12	48.673	52.556	47.1771
	36.14	48.6634	52.5417	47.1706
	36.16	48.6538	52.5274	47.164
	36.18	48.6442	52.5131	47.1575
	36.2	48.6346	52.4988	47.151
	36.22	48.625	52.4846	47.1445
	36.24	48.6155	52.4704	47.138
	36.26	48.6059	52.4562	47.1316
	36.28	48.5964	52.442	47.1251
	36.3	48.5869	52.4279	47.1187
	36.32	48.5774	52.4138	47.1122
	36.34	48.568	52.3997	47.1058
	36.36	48.5585	52.3856	47.0994
	36.38	48.5491	52.3716	47.093
	36.4	48.5397	52.3576	47.0866
	36.42	48.5303	52.3437	47.0802
	36.44	48.5209	52.3297	47.0738
	36.46	48.5116	52.3158	47.0675
	36.48	48.5022	52.3019	47.0611
	36.5	48.4929	52.288	47.0548
	36.52	48.4836	52.2742	47.0485
	36.54	48.4743	52.2604	47.0421
	36.56	48.465	52.2466	47.0358
	36.58	48.4558	52.2329	47.0295
	36.6	48.4465	52.2191	47.0232
	36.62	48.4373	52.2054	47.017
	36.64	48.4281	52.1917	47.0107
	36.66	48.4189	52.1781	47.0044
	36.68	48.4097	52.1645	46.9982
	36.7	48.4006	52.1508	46.992
	36.72	48.3914	52.1373	46.9858
	36.74	48.3823	52.1237	46.9795
	36.76	48.3732	52.1102	46.9733
	36.78	48.3641	52.0967	46.9671
	36.8	48.355	52.0832	46.9609
	36.82	48.346	52.0698	46.9548
	36.84	48.3369	52.0563	46.9486
	36.86	48.3279	52.0429	46.9425
	36.88	48.3189	52.0296	46.9363
	36.9	48.3099	52.0162	46.9302
	36.92	48.3009	52.0029	46.9241
	36.94	48.2919	51.9896	46.918
	36.96	48.283	51.9763	46.9119
	36.98	48.2741	51.9631	46.9058
	37	48.2651	51.9498	46.8997
	37.02	48.2562	51.9366	46.8936
	37.04	48.2473	51.9235	46.8875
	37.06	48.2385	51.9103	46.8815
	37.08	48.2296	51.8972	46.8755
	37.1	48.2208	51.8841	46.8694
	37.12	48.212	51.871	46.8634
	37.14	48.2032	51.8579	46.8574
	37.16	48.1944	51.8449	46.8514
	37.18	48.1856	51.8319	46.8454
	37.2	48.1768	51.8189	46.8394
	37.22	48.1681	51.8059	46.8334
	37.24	48.1593	51.793	46.8275
	37.26	48.1506	51.7801	46.8215
	37.28	48.1419	51.7672	46.8156
	37.3	48.1332	51.7543	46.8096
	37.32	48.1245	51.7415	46.8037
	37.34	48.1159	51.7287	46.7978
	37.36	48.1073	51.7159	46.7919
	37.38	48.0986	51.7031	46.786
	37.4	48.09	51.6904	46.7801
	37.42	48.0814	51.6776	46.7742
	37.44	48.0728	51.6649	46.7684
	37.46	48.0643	51.6522	46.7625
	37.48	48.0557	51.6396	46.7567
	37.5	48.0472	51.6269	46.7508
	37.52	48.0386	51.6143	46.745
	37.54	48.0301	51.6017	46.7392
	37.56	48.0216	51.5892	46.7334
	37.58	48.0132	51.5766	46.7276
	37.6	48.0047	51.5641	46.7218
	37.62	47.9962	51.5516	46.716
	37.64	47.9878	51.5391	46.7102
	37.66	47.9794	51.5267	46.7044
	37.68	47.971	51.5142	46.6987
	37.7	47.9626	51.5018	46.6929
	37.72	47.9542	51.4894	46.6872
	37.74	47.9458	51.4771	46.6815
	37.76	47.9375	51.4647	46.6757
	37.78	47.9291	51.4524	46.67
	37.8	47.9208	51.4401	46.6643
	37.82	47.9125	51.4278	46.6586
	37.84	47.9042	51.4156	46.6529
	37.86	47.8959	51.4033	46.6473
	37.88	47.8876	51.3911	46.6416
	37.9	47.8794	51.3789	46.6359
	37.92	47.8711	51.3668	46.6303
	37.94	47.8629	51.3546	46.6247
	37.96	47.8547	51.3425	46.619
	37.98	47.8465	51.3304	46.6134
	38	47.8383	51.3183	46.6078
	38.02	47.8301	51.3062	46.6022
	38.04	47.822	51.2942	46.5966
	38.06	47.8138	51.2822	46.591
	38.08	47.8057	51.2702	46.5854
	38.1	47.7976	51.2582	46.5798
	38.12	47.7895	51.2462	46.5743
	38.14	47.7814	51.2343	46.5687
	38.16	47.7733	51.2224	46.5632
	38.18	47.7652	51.2105	46.5576
	38.2	47.7572	51.1986	46.5521
	38.22	47.7491	51.1868	46.5466
	38.24	47.7411	51.1749	46.5411
	38.26	47.7331	51.1631	46.5356
	38.28	47.7251	51.1513	46.5301
	38.3	47.7171	51.1395	46.5246
	38.32	47.7091	51.1278	46.5191
	38.34	47.7012	51.1161	46.5136
	38.36	47.6932	51.1043	46.5082
	38.38	47.6853	51.0927	46.5027
	38.4	47.6773	51.081	46.4973
	38.42	47.6694	51.0693	46.4918
	38.44	47.6615	51.0577	46.4864
	38.46	47.6537	51.0461	46.481
	38.48	47.6458	51.0345	46.4756
	38.5	47.6379	51.0229	46.4702
	38.52	47.6301	51.0114	46.4648
	38.54	47.6223	50.9999	46.4594
	38.56	47.6144	50.9883	46.454
	38.58	47.6066	50.9768	46.4487
	38.6	47.5988	50.9654	46.4433
	38.62	47.591	50.9539	46.4379
	38.64	47.5833	50.9425	46.4326
	38.66	47.5755	50.9311	46.4272
	38.68	47.5678	50.9197	46.4219
	38.7	47.56	50.9083	46.4166
	38.72	47.5523	50.8969	46.4113
	38.74	47.5446	50.8856	46.406
	38.76	47.5369	50.8743	46.4007
	38.78	47.5292	50.863	46.3954
	38.8	47.5215	50.8517	46.3901
	38.82	47.5139	50.8405	46.3848
	38.84	47.5062	50.8292	46.3796
	38.86	47.4986	50.818	46.3743
	38.88	47.491	50.8068	46.369
	38.9	47.4834	50.7956	46.3638
	38.92	47.4758	50.7844	46.3586
	38.94	47.4682	50.7733	46.3533
	38.96	47.4606	50.7622	46.3481
	38.98	47.453	50.7511	46.3429
	39	47.4455	50.74	46.3377
	39.02	47.438	50.7289	46.3325
	39.04	47.4304	50.7178	46.3273
	39.06	47.4229	50.7068	46.3221
	39.08	47.4154	50.6958	46.3169
	39.1	47.4079	50.6848	46.3118
	39.12	47.4004	50.6738	46.3066
	39.14	47.393	50.6628	46.3015
	39.16	47.3855	50.6519	46.2963
	39.18	47.3781	50.641	46.2912
	39.2	47.3706	50.6301	46.2861
	39.22	47.3632	50.6192	46.2809
	39.24	47.3558	50.6083	46.2758
	39.26	47.3484	50.5975	46.2707
	39.28	47.341	50.5866	46.2656
	39.3	47.3336	50.5758	46.2605
	39.32	47.3263	50.565	46.2554
	39.34	47.3189	50.5542	46.2504
	39.36	47.3116	50.5435	46.2453
	39.38	47.3042	50.5327	46.2402
	39.4	47.2969	50.522	46.2352
	39.42	47.2896	50.5113	46.2301
	39.44	47.2823	50.5006	46.2251
	39.46	47.275	50.4899	46.2201
	39.48	47.2677	50.4792	46.215
	39.5	47.2605	50.4686	46.21
	39.52	47.2532	50.458	46.205
	39.54	47.246	50.4474	46.2
	39.56	47.2387	50.4368	46.195
	39.58	47.2315	50.4262	46.19
	39.6	47.2243	50.4156	46.185
	39.62	47.2171	50.4051	46.1801
	39.64	47.2099	50.3946	46.1751
	39.66	47.2028	50.3841	46.1701
	39.68	47.1956	50.3736	46.1652
	39.7	47.1884	50.3631	46.1602
	39.72	47.1813	50.3527	46.1553
	39.74	47.1742	50.3422	46.1503
	39.76	47.167	50.3318	46.1454
	39.78	47.1599	50.3214	46.1405
	39.8	47.1528	50.311	46.1356
	39.82	47.1457	50.3007	46.1307
	39.84	47.1386	50.2903	46.1258
	39.86	47.1316	50.28	46.1209
	39.88	47.1245	50.2697	46.116
	39.9	47.1175	50.2593	46.1111
	39.92	47.1104	50.2491	46.1063
	39.94	47.1034	50.2388	46.1014
[truncated: 503 more rows]

## Sheet: Figure6b
		Temperature
	Time (s)	Center of PUU-PCL	Bottom edge of PUU-PCL	Top edge of PUU-PCL	Urine 1.5 mm from PUU-PCL	Kidney tissue on HIFU focus
	0	37	37.001	37	37	37
	2.5	48.768	48.947	39.018	37.108	37.112
	5	57.578	54.336	40.687	37.604	37.187
	7.5	63.99	57.756	42.097	38.232	37.25
	10	68.725	60.201	43.322	38.862	37.311
	12.5	72.306	62.063	44.401	39.456	37.37
	15	75.077	63.537	45.355	40.004	37.428
	17.5	77.266	64.737	46.199	40.506	37.485
	20	79.025	65.733	46.946	40.964	37.54
	22.5	80.462	66.574	47.608	41.381	37.593
	25	81.437	66.923	48.156	41.763	37.643
	27.5	70.832	56.015	46.673	41.991	37.581
	30	63.066	51.285	45.48	41.799	37.554
	32.5	57.516	48.39	44.499	41.462	37.538
	35	53.483	46.388	43.662	41.107	37.523
	37.5	50.482	44.911	42.937	40.77	37.508
	40	48.198	43.774	42.304	40.462	37.493
	42.5	46.427	42.876	41.754	40.185	37.479
	45	45.031	42.151	41.275	39.936	37.465
	47.5	43.915	41.557	40.859	39.713	37.453
	50	43.039	41.116	40.501	39.514	37.442

## Sheet: Figure S2
	strain, %	load (Mpa)
	7.324	0.1448
	12.21	8.59111
	17.09	15.1556
	21.97	14.8178
	26.86	12.2111
	31.74	12.0667
	36.62	12.0178
	41.5	12.0178
	46.39	12.0178
	51.27	11.9222
	56.15	11.9689
	61.04	11.9689
	65.92	12.1156
	70.8	12.1156
	75.68	12.1622
	80.57	12.0667
	85.45	12.1622
	90.33	12.1622
	95.21	12.1156
	100.1	12.1156
	107.4	12.0667
	112.3	12.1156
	117.2	12.1156
	122.1	12.2111
	127	12.2111
	131.8	12.26
	136.7	12.3089
	141.6	12.3556
	146.5	12.3556
	151.4	12.3556
	156.3	12.4533
	161.1	12.4533
	166	12.4533
	170.9	12.4533
	175.8	12.5
	180.7	12.5489
	185.5	12.5489
	190.4	12.5489
	195.3	12.5489
	200.2	12.6467
	205.1	12.7422
	214.8	12.5489
	217.3	12.5978
	222.2	12.9356
	227.1	13.1756
	231.9	13.2733
	236.8	13.3689
	241.7	13.2733
	246.6	13.2733
	251.5	13.6111
	256.3	13.8044
	261.2	14.1422
	266.1	14.2867
	271	14.3356
	278.3	14.0933
	280.8	13.9978
	285.6	14.0444
	290.5	14.0933
	295.4	14.1911
	300.3	14.5756
	305.2	14.7689
	310.1	15.2044
	317.4	15.3489
	322.3	15.4444
	327.1	15.5422
	332	15.6867
	336.9	15.8311
	341.8	16.0733
	346.7	16.2178
	351.6	16.3133
	356.4	16.4111
	361.3	16.6044
	366.2	16.7489
	371.1	16.7489
	376	16.9889
	380.9	17.0867
	385.7	17.1822
	390.6	17.4244
	395.5	17.4733
	400.4	17.6178
	405.3	17.8578
	410.2	18.0022
	415	18.1956
	422.4	18.2444
	427.2	18.4378
	432.1	18.4867
	437	18.6311
	441.9	18.8711
	446.8	19.0644
	451.7	19.1622
	456.5	19.3556
	461.4	19.4511
	466.3	19.5956
	471.2	19.8867
	476.1	19.9822
	481	20.1756
	485.8	20.2711
	490.7	20.4156
	495.6	20.6089
	500.5	20.8511
	505.4	20.9956
	510.3	21.2378
	515.1	21.3333
	520	21.5756
	527.3	21.72
	532.2	21.9133
	537.1	22.2022
	542	22.2444
	546.9	22.4889
	551.8	22.5778
	556.6	22.7333
	561.5	23.0667
	566.4	23.1778
	571.3	23.5556
	576.2	23.7556
	581.1	23.8889
	585.9	24.1333
	590.8	24.3333
	595.7	24.5111
	600.6	24.8
	605.5	24.9556
	610.4	25.2
	615.2	25.3778
	620.1	25.6667
	627.4	25.8667
	632.3	25.8667
	637.2	26.1111
	642.1	26.3556
	647	26.5556
	651.9	26.7333
	656.7	26.9333
	661.6	27.0667
	666.5	27.4222
	671.4	27.6667
	676.3	27.8
	681.2	28.1333
	686	28.2889
	690.9	28.7111
	695.8	28.8222
	700.7	29.2
	705.6	29.4444
	710.4	29.6444
	715.3	29.9778
	720.2	30.1111
	725.1	30.3556
	732.4	30.8
	737.3	30.7556
	742.2	31.1778
	747.1	31.3333
	752	31.5556
	756.8	31.6667
	761.7	31.6667
	766.6	31.9556
	771.5	32.0444
	776.4	32.0889
	781.3	32.4444
	786.1	32.6222
	791	32.9111
	795.9	33.4
	800.8	33.4889
	805.7	33.9333
	810.5	34.1778
	815.4	34.5556
	820.3	34.8444
	825.2	35.0444
	830.1	35.2889
	837.4	35.4222
	842.3	35.5333
	847.2	35.9556
	854.5	36.2
	856.9	36.4889
	861.8	36.8222
	866.7	37.0667
	871.6	37.6
	876.5	37.8889
	881.3	38.0889
	886.2	38.5111
	891.1	38.6222
	896	38.9111
	900.9	39.2444
	905.8	39.3778
	910.6	39.6667
	915.5	39.7778
	920.4	-0.724
	925.3	-0.772222

[truncated: 4 more sheets: Figure S3b, Figure S4b, Figure S5, Figure S6a]
